# Supplementary material for: CCPG1 Is a Non-canonical Autophagy Cargo Receptor Essential for ER-Phagy and Pancreatic ER Proteostasis
Source: Dev Cell. 2018 Jan 22;44(2):217–232.e11. doi: 10.1016/j.devcel.2017.11.024 (PMC5791736; doi:10.1016/j.devcel.2017.11.024)
Supplement: Table S1. LC-MS/MS Summary Data from Analysis of HA-CCPG1 Immunoprecipitates, Related to Figure 2 — Lysates from A549 NTAP (FLAG-HA)-CCPG1 cells were immunoprecipitated using anti-HA antibody and immunoprecipitates subjected to LC-MS/MS and CompPASS analysis. Interactors are sorted by highest WDN score to lowest. Interactors highlighted in green are gated “hits” based upon the criteria of a WDN score above 0.8, a Z score above 1, and detection of more than one peptide in at least one of two technical replicates. Common keratin contaminants were excluded. [file mmc2.xlsx]

## Sheet: CALCOCO2 (NDP52)
GeneID	Symbol	Mean APSM	DN-Score	WDN-Score	Z-Score	Ratio	Weight Factor	Found in 1 or 2 technical replicates?	Individual APSM	Description
9236	CCPG1	27	1.74	2.08	5.52	4/33	1.00	2	27,26	Cell cycle progression protein 1
3872	KRT17	7	1.77	1.62	4.83	2/33	1.00	2	8,6	Keratin, type I cytoskeletal 17
654364	NME1-NME2	1	1.34	1.22	5.71	1/33	1.00	2	1,1	Isoform 3 of Nucleoside diphosphate kinase B
55040	EPN3	1	1.34	1.22	5.71	1/33	1.00	2	1,1	Isoform 2 of Epsin-3
4067	LYN	3	1.16	1.06	2.37	2/33	1.00	2	1,4	Isoform LYN B of Tyrosine-protein kinase Lyn
6638	SNRPN	15	1.04	0.95	2.86	5/33	1.00	2	14,15	Small nuclear ribonucleoprotein-associated protein N
253943	YTHDF3	2	0.95	0.87	5.03	2/33	1.00	2	2,2	YTH domain family protein 3
7343	UBTF	2	0.95	0.87	5.03	2/33	1.00	2	2,2	Isoform UBF2 of Nucleolar transcription factor 1
781	CACNA2D1	2	0.95	0.87	2.98	2/33	1.00	2	1,2	Isoform 2 of Voltage-dependent calcium channel subunit alpha-2/delta-1
60673	ATG101	2	0.95	0.87	3.92	2/33	1.00	2	1,2	Autophagy-related protein 101
10772	SRSF10	2	0.95	0.87	5.03	2/33	1.00	2	1,2	Isoform 2 of Serine/arginine-rich splicing factor 10
9821	FIP200	7	0.89	0.81	3.84	4/33	1.00	2	6,8	Isoform 2 of RB1-inducible coiled-coil protein 1
4628	MYH10	17	0.50	0.78	0.59	11/33	1.69	2	21,13	Isoform 2 of Myosin-10
23384	SPECC1L	2	0.63	0.77	0.51	3/33	1.33	2	2,1	Cytospin-A
23164	MPRIP	3	0.46	0.69	0.22	5/33	1.00	2	2,4	Isoform 2 of Myosin phosphatase Rho-interacting protein
26064	RAI14	3	0.58	0.68	0.83	4/33	1.28	2	2,3	Isoform 2 of Ankycorbin
113146	AHNAK2	7	0.44	0.68	1.09	8/33	1.67	2	7,7	Isoform 3 of Protein AHNAK2
4627	MYH9	69	0.43	0.64	0.85	26/33	1.47	2	66,72	Myosin-9
8773	SNAP23	2	0.47	0.61	0.32	4/33	1.00	2	2,1	Isoform SNAP-23b of Synaptosomal-associated protein 23
6810	STX4	1	0.67	0.61	3.92	2/33	1.00	2	1,1	Syntaxin-4
54600	UGT1A9	1	0.67	0.61	3.92	2/33	1.00	2	1,1	UDP-glucuronosyltransferase 1-9
140032	RPS4Y2	6	0.66	0.60	3.57	5/33	1.00	2	6,5	40S ribosomal protein S4, Y isoform 2
7168	TPM1	3	0.46	0.58	0.55	5/33	1.02	2	2,3	Isoform 3 of Tropomyosin alpha-1 chain
5500	PPP1CB	2	0.63	0.58	2.23	3/33	1.00	2	2,1	Serine/threonine-protein phosphatase PP1-beta catalytic subunit
56926	NCLN	2	0.63	0.58	4.48	3/33	1.00	2	2,1	Isoform 2 of Nicalin
2773	GNAI3	2	0.63	0.58	2.84	3/33	1.00	2	1,2	Guanine nucleotide-binding protein G(k) subunit alpha
9410	SNRNP40	2	0.63	0.58	4.48	3/33	1.00	2	2,1	U5 small nuclear ribonucleoprotein 40 kDa protein
4088	SMAD3	2	0.63	0.58	3.63	3/33	1.00	2	2,2	Mothers against decapentaplegic homolog 3
3854	KRT6B	10	0.61	0.55	2.88	7/33	1.00	2	12,7	Keratin, type II cytoskeletal 6B
C9J7T6_HUMAN	C9J7T6_HUMAN	4	0.54	0.49	1.80	5/33	1.00	2	3,5	Uncharacterized protein
201163	FLCN	9	0.50	0.48	2.70	8/33	1.00	2	7,10	Isoform 2 of Folliculin
2771	GNAI2	1	0.45	0.44	0.72	3/33	1.08	2	1,1	Isoform 2 of Guanine nucleotide-binding protein G(i) subunit alpha-2
79026	AHNAK	17	0.25	0.43	1.68	22/33	1.87	2	14,19	Neuroblast differentiation-associated protein AHNAK
1601	DAB2	2	0.47	0.43	1.05	4/33	1.00	2	1,2	Isoform 2 of Disabled homolog 2
25814	ATXN10	2	0.47	0.43	4.20	4/33	1.00	2	2,2	Ataxin-10
8520	HAT1	2	0.47	0.43	4.20	4/33	1.00	2	2,2	Isoform B of Histone acetyltransferase type B catalytic subunit
22985	ACIN1	2	0.47	0.43	4.20	4/33	1.00	2	1,2	Isoform 2 of Apoptotic chromatin condensation inducer in the nucleus
10973	ASCC3	2	0.47	0.43	3.43	4/33	1.00	2	2,2	Activating signal cointegrator 1 complex subunit 3
4907	NT5E	3	0.46	0.42	2.62	5/33	1.00	2	4,2	5'-nucleotidase
6280	S100A9	3	0.46	0.42	3.59	5/33	1.00	2	3,2	Protein S100-A9
55342	STRBP	7	0.44	0.41	2.93	8/33	1.00	2	4,9	Isoform 2 of Spermatid perinuclear RNA-binding protein
23633	KPNA6	1	0.45	0.41	2.10	3/33	1.00	2	1,1	Importin subunit alpha-7
55781	RIOK2	1	0.45	0.41	3.14	3/33	1.00	2	1,1	Serine/threonine-protein kinase RIO2
79832	QSER1	1	0.45	0.41	3.14	3/33	1.00	2	1,1	Isoform 2 of Glutamine and serine-rich protein 1
7432	VIP	1	0.45	0.41	3.14	3/33	1.00	2	1,1	Isoform 2 of VIP peptides
9554	SEC22B	1	0.34	0.41	0.41	4/33	1.33	2	1,1	Vesicle-trafficking protein SEC22b
10613	ERLIN1	1	0.45	0.41	3.14	3/33	1.00	2	1,1	Erlin-1
4641	MYO1C	12	0.26	0.37	1.63	18/33	1.56	2	15,8	Isoform 2 of Myosin-Ic
163	AP2B1	8	0.17	0.35	0.21	22/33	2.22	2	9,7	Isoform 2 of AP-2 complex subunit beta
4733	DRG1	2	0.38	0.35	3.25	5/33	1.00	2	2,1	Developmentally-regulated GTP-binding protein 1
51144	HSD17B12	2	0.38	0.35	3.25	5/33	1.00	2	2,1	Estradiol 17-beta-dehydrogenase 12
84273	C4orf14	2	0.38	0.35	2.89	5/33	1.00	2	2,1	Uncharacterized protein C4orf14
10160	FARP1	2	0.38	0.35	0.36	5/33	1.17	2	1,3	Isoform 2 of FERM, RhoGEF and pleckstrin domain-containing protein 1
9416	DDX23	2	0.38	0.35	3.96	5/33	1.00	2	2,2	Probable ATP-dependent RNA helicase DDX23
1173	AP2M1	5	0.19	0.34	0.38	16/33	1.17	2	5,5	AP-2 complex subunit mu
160	AP2A1	5	0.19	0.32	0.21	16/33	1.90	2	4,6	Isoform B of AP-2 complex subunit alpha-1
4131	MAP1B	7	0.12	0.32	-0.25	29/33	2.87	2	7,6	Microtubule-associated protein 1B
10342	TFG	72	0.35	0.32	1.14	33/33	1.00	2	72,72	Protein TFG
821	CANX	4	0.34	0.31	4.44	8/33	1.00	2	3,4	Calnexin
5612	PRKRIR	1	0.34	0.31	1.93	4/33	1.00	2	1,1	52 kDa repressor of the inhibitor of the protein kinase
9933	KIAA0020	1	0.34	0.31	2.67	4/33	1.00	2	1,1	Pumilio domain-containing protein KIAA0020
201595	STT3B	1	0.34	0.31	2.67	4/33	1.00	2	1,1	Dolichyl-diphosphooligosaccharide--protein glycosyltransferase subunit STT3B
6510	SLC1A5	1	0.34	0.31	1.32	4/33	1.00	2	1,1	Neutral amino acid transporter B(0)
161	AP2A2	3	0.17	0.30	0.09	14/33	1.99	2	3,3	Isoform 2 of AP-2 complex subunit alpha-2
400506	C16orf88	3	0.33	0.30	3.61	7/33	1.00	2	3,3	Protein C16orf88
57647	DHX37	2	0.32	0.29	2.75	6/33	1.00	2	2,1	Probable ATP-dependent RNA helicase DHX37
54865	GPATCH4	2	0.32	0.29	3.14	6/33	1.00	2	2,1	Isoform 3 of G patch domain-containing protein 4
10199	MPHOSPH10	2	0.32	0.29	3.73	6/33	1.00	2	1,2	U3 small nucleolar ribonucleoprotein protein MPP10
3853	KRT6A	10	0.30	0.28	2.59	14/33	1.00	2	11,8	Keratin, type II cytoskeletal 6A
23112	TNRC6B	29	0.30	0.28	1.47	24/33	1.00	2	29,28	Isoform 2 of Trinucleotide repeat-containing gene 6B protein
3868	KRT16	14	0.30	0.27	2.19	17/33	1.00	2	15,12	Keratin, type I cytoskeletal 16
57658	CALCOCO1	5	0.30	0.27	2.02	10/33	1.00	2	4,6	Isoform 2 of Calcium-binding and coiled-coil domain-containing protein 1
1778	DYNC1H1	22	0.29	0.27	2.81	22/33	1.02	2	19,24	Cytoplasmic dynein 1 heavy chain 1
988	CDC5L	3	0.29	0.27	1.63	8/33	1.00	2	2,4	Cell division cycle 5-like protein
8653	DDX3Y	18	0.28	0.26	1.29	20/33	1.00	2	18,17	ATP-dependent RNA helicase DDX3Y
4646	MYO6	5	0.20	0.26	1.10	15/33	1.25	2	3,6	Uncharacterized protein
3309	HSPA5	46	0.28	0.25	1.51	33/33	1.00	2	44,48	78 kDa glucose-regulated protein
4430	MYO1B	9	0.20	0.25	1.98	20/33	1.31	2	7,11	Isoform 2 of Myosin-Ib
4830	NME1	2	0.27	0.25	3.04	7/33	1.00	2	1,2	Isoform 2 of Nucleoside diphosphate kinase A
55299	BRIX1	2	0.27	0.25	3.52	7/33	1.00	2	2,2	Ribosome biogenesis protein BRX1 homolog
54495	TMX3	2	0.27	0.25	3.04	7/33	1.00	2	2,1	Isoform 2 of Protein disulfide-isomerase TMX3
7170	TPM3	4	0.22	0.25	0.97	12/33	1.22	2	2,5	Isoform 2 of Tropomyosin alpha-3 chain
6185	RPN2	2	0.27	0.25	2.50	7/33	1.00	2	1,2	Dolichyl-diphosphooligosaccharide--protein glycosyltransferase subunit 2
23225	NUP210	2	0.27	0.25	3.04	7/33	1.00	2	1,2	Nuclear pore membrane glycoprotein 210
5976	UPF1	20	0.26	0.24	2.29	23/33	1.00	2	19,20	Isoform 2 of Regulator of nonsense transcripts 1
9513	FXR2	3	0.26	0.24	3.30	9/33	1.00	2	1,4	Fragile X mental retardation syndrome-related protein 2
90957	DHX57	12	0.26	0.24	2.24	18/33	1.00	2	11,12	Putative ATP-dependent RNA helicase DHX57
KT81L_HUMAN	KT81L_HUMAN	3	0.26	0.24	1.76	9/33	1.00	2	4,1	Keratin-81-like protein
9733	SART3	16	0.27	0.24	1.61	20/33	1.00	2	14,17	Squamous cell carcinoma antigen recognized by T-cells 3
2934	GSN	4	0.19	0.24	0.82	14/33	1.37	2	6,2	Isoform 2 of Gelsolin
11100	HNRNPUL1	41	0.26	0.24	1.44	33/33	1.00	2	39,43	Isoform 2 of Heterogeneous nuclear ribonucleoprotein U-like protein 1
7280	TUBB2A	21	0.27	0.24	0.49	23/33	1.00	2	21,21	Tubulin beta-2A chain
23212	RRS1	1	0.27	0.24	2.36	5/33	1.00	2	1,1	Ribosome biogenesis regulatory protein homolog
4363	ABCC1	3	0.26	0.24	1.44	9/33	1.00	2	3,3	Isoform 2 of Multidrug resistance-associated protein 1
115548	FCHO2	1	0.27	0.24	0.58	5/33	1.00	2	1,1	FCH domain only protein 2
64746	ACBD3	1	0.27	0.24	2.36	5/33	1.00	2	1,1	Golgi resident protein GCP60
28987	NOB1	1	0.27	0.24	2.36	5/33	1.00	2	1,1	RNA-binding protein NOB1
54433	GAR1	1	0.27	0.24	2.36	5/33	1.00	2	1,1	Isoform 2 of H/ACA ribonucleoprotein complex subunit 1
6749	SSRP1	1	0.27	0.24	2.36	5/33	1.00	2	1,1	FACT complex subunit SSRP1
3067	HDC	1	0.27	0.24	2.36	5/33	1.00	2	1,1	Histidine decarboxylase
126133	ALDH16A1	1	0.27	0.24	2.36	5/33	1.00	2	1,1	Aldehyde dehydrogenase family 16 member A1
51065	RPS27L	3	0.26	0.24	2.61	9/33	1.00	2	3,2	40S ribosomal protein S27-like
1213	CLTC	33	0.24	0.23	1.80	32/33	1.06	2	40,25	Isoform 2 of Clathrin heavy chain 1
1828	DSG1	5	0.25	0.23	1.90	12/33	1.01	2	3,6	Desmoglein-1
70	ACTC1	15	0.25	0.23	1.24	21/33	1.00	2	15,14	Actin, alpha cardiac muscle 1
26986	PABPC1	36	0.25	0.23	1.41	32/33	1.00	2	35,36	Polyadenylate-binding protein 1
3312	HSPA8	40	0.26	0.23	0.61	33/33	1.00	2	34,46	Heat shock cognate 71 kDa protein
79784	MYH14	2	0.13	0.23	0.00	15/33	1.95	2	2,2	Isoform 2 of Myosin-14
391634	HSP90AB2P	4	0.24	0.22	2.01	11/33	1.00	2	4,3	Putative heat shock protein HSP 90-beta 2
1660	DHX9	31	0.24	0.22	1.21	31/33	1.00	2	33,28	ATP-dependent RNA helicase A
3609	ILF3	27	0.24	0.22	1.87	29/33	1.00	2	27,27	Interleukin enhancer-binding factor 3
9919	SEC16A	20	0.24	0.22	1.01	25/33	1.00	2	23,17	Isoform 2 of Protein transport protein Sec16A
3306	HSPA2	15	0.24	0.22	0.83	22/33	1.00	2	12,17	Heat shock-related 70 kDa protein 2
667	DST	2	0.24	0.22	2.88	8/33	1.00	2	2,1	Isoform 2 of Dystonin
10492	SYNCRIP	26	0.24	0.22	2.24	28/33	1.00	2	28,24	Heterogeneous nuclear ribonucleoprotein Q
6598	SMARCB1	2	0.24	0.22	2.57	8/33	1.00	2	2,2	Isoform B of SWI/SNF-related matrix-associated actin-dependent regulator of chromatin subfamily B member 1
6626	SNRPA	15	0.24	0.22	1.69	22/33	1.00	2	15,14	U1 small nuclear ribonucleoprotein A
10482	NXF1	2	0.24	0.22	2.88	8/33	1.00	2	1,2	Isoform 2 of Nuclear RNA export factor 1
3069	HDLBP	7	0.24	0.22	1.56	15/33	1.00	2	6,7	Vigilin
6709	SPTAN1	8	0.20	0.22	1.70	19/33	1.00	2	7,9	Isoform 2 of Spectrin alpha chain, brain
79670	ZCCHC6	2	0.24	0.22	2.22	8/33	1.00	2	1,2	Isoform 4 of Terminal uridylyltransferase 7
10376	TUBA1B	18	0.24	0.22	0.77	24/33	1.00	2	18,17	Tubulin alpha-1B chain
10381	TUBB3	21	0.24	0.22	0.65	26/33	1.00	2	23,19	Tubulin beta-3 chain
170506	DHX36	16	0.24	0.22	2.02	22/33	1.00	2	17,15	Probable ATP-dependent RNA helicase DHX36
27327	TNRC6A	12	0.25	0.22	1.04	19/33	1.00	2	11,12	Isoform 6 of Trinucleotide repeat-containing gene 6A protein
58477	SRPRB	2	0.24	0.22	2.88	8/33	1.00	2	2,1	Signal recognition particle receptor subunit beta
3849	KRT2	32	0.23	0.21	1.54	33/33	1.00	2	40,24	Keratin, type II cytoskeletal 2 epidermal
10548	TM9SF1	1	0.23	0.21	5.71	1/33	1.00	1	1,0	Transmembrane 9 superfamily member 1
64794	DDX31	3	0.23	0.21	3.07	10/33	1.00	2	4,2	Probable ATP-dependent RNA helicase DDX31
8239	USP9X	3	0.14	0.21	0.17	17/33	1.69	2	3,2	Isoform 2 of Probable ubiquitin carboxyl-terminal hydrolase FAF-X
4691	NCL	31	0.23	0.21	1.52	33/33	1.00	2	27,34	Nucleolin
55726	C12orf11	1	0.23	0.21	5.71	1/33	1.00	1	1,0	Cell cycle regulator Mat89Bb homolog
9881	TRANK1	1	0.23	0.21	5.71	1/33	1.00	1	0,1	TPR and ankyrin repeat-containing protein 1
146664	MGAT5B	1	0.23	0.21	5.71	1/33	1.00	1	0,1	Isoform 2 of Alpha-1,6-mannosylglycoprotein 6-beta-N-acetylglucosaminyltransferase B
9070	ASH2L	1	0.23	0.21	5.71	1/33	1.00	1	1,0	Isoform 2 of Set1/Ash2 histone methyltransferase complex subunit ASH2
4942	OAT	1	0.23	0.21	5.71	1/33	1.00	1	0,1	Ornithine aminotransferase, mitochondrial
51214	IGF2AS	1	0.23	0.21	5.71	1/33	1.00	1	0,1	Putative insulin-like growth factor 2 antisense gene protein
6045	RNF2	1	0.23	0.21	5.71	1/33	1.00	1	1,0	E3 ubiquitin-protein ligase RING2
26207	PITPNC1	1	0.23	0.21	5.71	1/33	1.00	1	0,1	Cytoplasmic phosphatidylinositol transfer protein 1
81550	TDRD3	1	0.23	0.21	5.71	1/33	1.00	1	1,0	Isoform 2 of Tudor domain-containing protein 3
150763	GPAT2	1	0.23	0.21	5.71	1/33	1.00	1	0,1	Isoform 2 of Glycerol-3-phosphate acyltransferase 2, mitochondrial
84135	UTP15	1	0.23	0.21	5.71	1/33	1.00	1	0,1	U3 small nucleolar RNA-associated protein 15 homolog
776	CACNA1D	1	0.23	0.21	5.71	1/33	1.00	1	0,1	Isoform Beta-cell-type of Voltage-dependent L-type calcium channel subunit alpha-1D
79966	SCD5	1	0.23	0.21	5.71	1/33	1.00	1	1,0	Isoform 2 of Stearoyl-CoA desaturase 5
9941	EXOG	1	0.23	0.21	5.71	1/33	1.00	1	1,0	Isoform 3 of Nuclease EXOG, mitochondrial
266971	PIPSL	1	0.23	0.21	5.71	1/33	1.00	1	1,0	Putative PIP5K1A and PSMD4-like protein
9469	CHST3	1	0.23	0.21	5.71	1/33	1.00	1	0,1	Carbohydrate sulfotransferase 3
4240	MFGE8	1	0.23	0.21	5.71	1/33	1.00	1	2,0	Isoform 2 of Lactadherin
5715	PSMD9	1	0.23	0.21	5.71	1/33	1.00	1	1,0	Isoform p27-S of 26S proteasome non-ATPase regulatory subunit 9
5589	PRKCSH	1	0.23	0.21	5.71	1/33	1.00	1	0,1	Glucosidase 2 subunit beta
9147	NEMF	1	0.23	0.21	5.71	1/33	1.00	1	0,1	Isoform 3 of Nuclear export mediator factor NEMF
84811	BUD13	1	0.23	0.21	5.71	1/33	1.00	1	0,1	Isoform 2 of BUD13 homolog
26019	UPF2	1	0.23	0.21	5.71	1/33	1.00	1	1,0	Isoform 2 of Regulator of nonsense transcripts 2
58509	C19orf29	1	0.23	0.21	5.71	1/33	1.00	1	0,1	Isoform 2 of Uncharacterized protein C19orf29
3300	DNAJB2	1	0.23	0.21	5.71	1/33	1.00	1	0,1	Isoform 2 of DnaJ homolog subfamily B member 2
3842	TNPO1	1	0.23	0.21	5.71	1/33	1.00	1	0,1	Isoform 2 of Transportin-1
9984	THOC1	1	0.23	0.21	5.71	1/33	1.00	1	0,1	THO complex subunit 1
90576	ZNF799	1	0.23	0.21	5.71	1/33	1.00	1	0,1	Isoform 2 of Zinc finger protein 799
7936	RDBP	1	0.23	0.21	5.71	1/33	1.00	1	0,1	Negative elongation factor E
132884	EVC2	1	0.23	0.21	5.71	1/33	1.00	1	0,1	Isoform 2 of Limbin
23283	CSTF2T	1	0.23	0.21	5.71	1/33	1.00	1	0,1	Cleavage stimulation factor subunit 2 tau variant
255967	PAN3	1	0.23	0.21	5.71	1/33	1.00	1	0,1	Isoform 2 of PAB-dependent poly(A)-specific ribonuclease subunit 3
25900	IFFO1	1	0.23	0.21	5.71	1/33	1.00	1	0,1	Isoform 2 of Intermediate filament family orphan 1
84307	ZNF397	1	0.23	0.21	5.71	1/33	1.00	1	0,1	Zinc finger protein 397
51621	KLF13	1	0.23	0.21	5.71	1/33	1.00	1	0,1	Krueppel-like factor 13
57332	CBX8	1	0.23	0.21	5.71	1/33	1.00	1	0,1	Chromobox protein homolog 8
7095	SEC62	1	0.23	0.21	5.71	1/33	1.00	1	1,0	Translocation protein SEC62
84376	HOOK3	1	0.23	0.21	5.71	1/33	1.00	1	0,1	Protein Hook homolog 3
8632	DNAH17	1	0.23	0.21	5.71	1/33	1.00	1	0,1	Isoform 2 of Dynein heavy chain 17, axonemal
65217	PCDH15	1	0.23	0.21	5.71	1/33	1.00	1	1,0	Isoform 3 of Protocadherin-15
79176	FBXL15	1	0.23	0.21	5.71	1/33	1.00	1	0,1	F-box/LRR-repeat protein 15
E7ETB8_HUMAN	E7ETB8_HUMAN	1	0.23	0.21	5.71	1/33	1.00	1	0,1	Uncharacterized protein
2638	GC	1	0.23	0.21	5.71	1/33	1.00	1	0,1	Isoform 2 of Vitamin D-binding protein
79943	ZNF696	1	0.23	0.21	5.71	1/33	1.00	1	1,0	Zinc finger protein 696
8729	GBF1	1	0.23	0.21	5.71	1/33	1.00	1	1,0	Golgi-specific brefeldin A-resistance guanine nucleotide exchange factor 1
7456	WIPF1	1	0.23	0.21	5.71	1/33	1.00	1	1,0	Isoform 2 of WAS/WASL-interacting protein family member 1
57584	ARHGAP21	1	0.23	0.21	5.71	1/33	1.00	1	0,1	Isoform 3 of Rho GTPase-activating protein 21
51362	CDC40	1	0.23	0.21	5.71	1/33	1.00	1	0,1	Pre-mRNA-processing factor 17
9902	MRC2	1	0.23	0.21	5.71	1/33	1.00	1	1,0	C-type mannose receptor 2
80830	APOL6	1	0.23	0.21	5.71	1/33	1.00	1	0,1	Apolipoprotein L6
3833	KIFC1	1	0.23	0.21	5.71	1/33	1.00	1	0,1	Kinesin-like protein KIFC1
92312	MEX3A	1	0.23	0.21	5.71	1/33	1.00	1	0,1	RNA-binding protein MEX3A
Q9H960_HUMAN	Q9H960_HUMAN	1	0.23	0.21	5.71	1/33	1.00	1	1,0	cDNA FLJ12988 fis, clone NT2RP3000080
8289	ARID1A	13	0.22	0.20	1.03	22/33	1.00	2	9,16	AT-rich interactive domain-containing protein 1A
8531	CSDA	16	0.22	0.20	1.19	24/33	1.00	2	19,12	Isoform 3 of DNA-binding protein A
2521	FUS	28	0.22	0.20	0.99	33/33	1.00	2	28,28	Isoform Short of RNA-binding protein FUS
6601	SMARCC2	7	0.22	0.20	2.83	16/33	1.00	2	8,6	SWI/SNF complex subunit SMARCC2
5981	RFC1	4	0.22	0.20	2.07	12/33	1.00	2	4,3	Isoform 2 of Replication factor C subunit 1
476	ATP1A1	5	0.21	0.20	2.57	14/33	1.00	2	6,3	Sodium/potassium-transporting ATPase subunit alpha-1
3848	KRT1	29	0.22	0.20	0.82	33/33	1.00	2	34,23	Keratin, type II cytoskeletal 1
8761	PABPC4	23	0.21	0.20	1.26	30/33	1.00	2	24,22	Isoform 2 of Polyadenylate-binding protein 4
27161	EIF2C2	12	0.22	0.20	1.10	21/33	1.00	2	11,12	Protein argonaute-2
51441	YTHDF2	1	0.22	0.20	1.25	6/33	1.00	2	1,1	Isoform 2 of YTH domain family protein 2
10121	ACTR1A	4	0.22	0.20	4.00	12/33	1.00	2	4,4	Alpha-centractin
65003	MRPL11	1	0.22	0.20	1.65	6/33	1.00	2	1,1	Isoform 2 of 39S ribosomal protein L11, mitochondrial
23367	LARP1	15	0.22	0.20	1.57	24/33	1.00	2	14,15	La-related protein 1
6731	SRP72	1	0.22	0.20	2.10	6/33	1.00	2	1,1	Signal recognition particle 72 kDa protein
58517	RBM25	1	0.22	0.20	1.16	6/33	1.00	2	1,1	Isoform 2 of RNA-binding protein 25
3181	HNRNPA2B1	30	0.22	0.20	1.75	33/33	1.00	2	32,27	Isoform A2 of Heterogeneous nuclear ribonucleoproteins A2/B1
10383	TUBB2C	24	0.22	0.20	0.47	30/33	1.00	2	25,22	Tubulin beta-2C chain
4670	HNRNPM	29	0.22	0.20	1.90	33/33	1.00	2	29,29	Isoform 2 of Heterogeneous nuclear ribonucleoprotein M
1041	CDSN	1	0.22	0.20	1.36	6/33	1.00	2	1,1	Corneodesmosin
84545	MRPL43	1	0.22	0.20	2.10	6/33	1.00	2	1,1	Isoform 2 of 39S ribosomal protein L43, mitochondrial
10989	IMMT	2	0.19	0.20	0.35	10/33	1.16	2	3,1	Isoform 2 of Mitochondrial inner membrane protein
11340	EXOSC8	1	0.22	0.20	2.10	6/33	1.00	2	1,1	Exosome complex component RRP43
3339	HSPG2	1	0.22	0.20	0.79	6/33	1.00	2	1,1	Basement membrane-specific heparan sulfate proteoglycan core protein
847	CAT	1	0.22	0.20	2.10	6/33	1.00	2	1,1	Catalase
79811	SLTM	1	0.22	0.20	2.10	6/33	1.00	2	1,1	SAFB-like transcription modulator
140890	SREK1	1	0.22	0.20	1.16	6/33	1.00	2	1,1	Isoform 2 of Splicing regulatory glutamine/lysine-rich protein 1
6237	RRAS	1	0.22	0.20	2.10	6/33	1.00	2	1,1	Ras-related protein R-Ras
64282	PAPD5	1	0.22	0.20	2.10	6/33	1.00	2	1,1	Isoform 3 of PAP-associated domain-containing protein 5
4904	YBX1	27	0.21	0.19	1.36	33/33	1.00	2	27,26	Nuclease-sensitive element-binding protein 1
6599	SMARCC1	4	0.21	0.19	2.74	13/33	1.00	2	4,3	SWI/SNF complex subunit SMARCC1
2316	FLNA	25	0.20	0.19	0.71	33/33	1.00	2	26,24	Isoform 2 of Filamin-A
23524	SRRM2	17	0.21	0.19	1.80	26/33	1.00	2	19,15	Serine/arginine repetitive matrix protein 2
10940	POP1	4	0.21	0.19	2.05	13/33	1.00	2	3,5	Ribonucleases P/MRP protein subunit POP1
1659	DHX8	2	0.21	0.19	1.42	9/33	1.00	2	1,2	ATP-dependent RNA helicase DHX8
3858	KRT10	26	0.21	0.19	1.48	33/33	1.00	2	29,23	Keratin, type I cytoskeletal 10
8895	CPNE3	3	0.21	0.19	1.38	11/33	1.00	2	2,3	Copine-3
23234	DNAJC9	3	0.21	0.19	2.10	11/33	1.00	2	2,3	DnaJ homolog subfamily C member 9
203068	TUBB	25	0.20	0.19	0.25	33/33	1.00	2	26,24	Tubulin beta chain
705	BYSL	2	0.21	0.19	2.15	9/33	1.00	2	2,2	Bystin
10643	IGF2BP3	10	0.21	0.19	1.61	20/33	1.00	2	10,9	Insulin-like growth factor 2 mRNA-binding protein 3
3191	HNRNPL	15	0.21	0.19	2.15	25/33	1.00	2	15,15	Heterogeneous nuclear ribonucleoprotein L
2782	GNB1	2	0.21	0.19	2.00	9/33	1.00	2	2,2	Guanine nucleotide-binding protein G(I)/G(S)/G(T) subunit beta-1
1646	AKR1C2	2	0.21	0.19	1.38	9/33	1.00	2	2,1	Aldo-keto reductase family 1 member C2
51143	DYNC1LI1	2	0.21	0.19	2.78	9/33	1.00	2	1,3	Cytoplasmic dynein 1 light intermediate chain 1
5936	RBM4	2	0.21	0.19	1.63	9/33	1.00	2	2,1	RNA-binding protein 4
65095	KRI1	2	0.21	0.19	2.15	9/33	1.00	2	1,2	Isoform 2 of Protein KRI1 homolog
1175	AP2S1	1	0.17	0.19	0.46	8/33	1.00	2	1,1	Isoform 2 of AP-2 complex subunit sigma
26608	TBL2	2	0.21	0.19	2.34	9/33	1.00	2	2,1	Transducin beta-like protein 2
192111	PGAM5	4	0.11	0.19	0.57	24/33	1.62	2	4,3	Serine/threonine-protein phosphatase PGAM5, mitochondrial
11060	WWP2	2	0.21	0.19	3.21	9/33	1.00	2	1,2	NEDD4-like E3 ubiquitin-protein ligase WWP2
57805	KIAA1967	11	0.19	0.18	1.81	23/33	1.00	2	11,11	Isoform 2 of Protein KIAA1967
23196	FAM120A	15	0.19	0.18	2.06	27/33	1.00	2	17,13	Isoform F of Constitutive coactivator of PPAR-gamma-like protein 1
6741	SSB	13	0.19	0.18	1.60	25/33	1.00	2	12,14	Lupus La protein
55131	RBM28	3	0.19	0.18	1.20	12/33	1.00	2	4,2	RNA-binding protein 28
2317	FLNB	19	0.19	0.18	1.09	30/33	1.00	2	20,18	Isoform 2 of Filamin-B
103	ADAR	3	0.19	0.18	3.32	12/33	1.00	2	3,2	Isoform 4 of Double-stranded RNA-specific adenosine deaminase
1654	DDX3X	22	0.20	0.18	1.30	32/33	1.00	2	21,22	ATP-dependent RNA helicase DDX3X
5351	PLOD1	11	0.20	0.18	1.85	22/33	1.00	2	10,11	Procollagen-lysine,2-oxoglutarate 5-dioxygenase 1
178	AGL	6	0.19	0.18	0.96	17/33	1.00	2	3,8	Isoform 5 of Glycogen debranching enzyme
55922	NKRF	9	0.20	0.18	2.70	20/33	1.00	2	7,10	NF-kappa-B-repressing factor
22907	DHX30	10	0.20	0.18	1.90	21/33	1.00	2	10,9	Isoform 2 of Putative ATP-dependent RNA helicase DHX30
9188	DDX21	22	0.20	0.18	2.38	31/33	1.00	2	20,23	Nucleolar RNA helicase 2
5339	PLEC	15	0.20	0.18	1.03	26/33	1.00	2	16,13	Isoform 2 of Plectin
56243	KIAA1217	6	0.19	0.18	1.44	17/33	1.00	2	4,7	Isoform 2 of Sickle tail protein homolog
221092	HNRNPUL2	6	0.19	0.18	2.53	17/33	1.00	2	6,5	Heterogeneous nuclear ribonucleoprotein U-like protein 2
3608	ILF2	11	0.19	0.18	1.36	23/33	1.00	2	10,11	Interleukin enhancer-binding factor 2
8731	RNMT	7	0.20	0.18	2.07	18/33	1.00	2	8,5	Isoform 2 of mRNA cap guanine-N7 methyltransferase
10644	IGF2BP2	10	0.20	0.18	1.74	21/33	1.00	2	10,9	Isoform 2 of Insulin-like growth factor 2 mRNA-binding protein 2
23451	SF3B1	6	0.19	0.18	1.94	17/33	1.00	2	5,6	Splicing factor 3B subunit 1
51154	MRTO4	3	0.19	0.18	3.10	12/33	1.00	2	2,3	mRNA turnover protein 4 homolog
6628	SNRPB	16	0.19	0.18	1.99	28/33	1.00	2	14,18	Isoform SM-B of Small nuclear ribonucleoprotein-associated proteins B and B'
65244	SPATS2	4	0.19	0.18	1.29	14/33	1.00	2	4,4	Spermatogenesis-associated serine-rich protein 2
23499	MACF1	5	0.19	0.17	2.84	16/33	1.00	2	3,6	Isoform 2 of Microtubule-actin cross-linking factor 1, isoforms 1/2/3/5
23	ABCF1	2	0.19	0.17	2.44	10/33	1.00	2	1,2	Isoform 2 of ATP-binding cassette sub-family F member 1
6188	RPS3	19	0.18	0.17	2.03	32/33	1.00	2	22,15	40S ribosomal protein S3
60	ACTB	22	0.19	0.17	1.16	33/33	1.00	2	24,20	Actin, cytoplasmic 1
3304	HSPA1B	20	0.18	0.17	0.85	33/33	1.00	2	18,22	Heat shock 70 kDa protein 1A/1B
790	CAD	16	0.19	0.17	0.74	29/33	1.00	2	15,17	CAD protein
7706	TRIM25	2	0.19	0.17	2.11	10/33	1.00	2	2,1	E3 ubiquitin/ISG15 ligase TRIM25
1665	DHX15	15	0.19	0.17	1.61	28/33	1.00	2	14,15	Putative pre-mRNA-splicing factor ATP-dependent RNA helicase DHX15
488	ATP2A2	6	0.18	0.17	2.15	18/33	1.00	2	8,4	Isoform 2 of Sarcoplasmic/endoplasmic reticulum calcium ATPase 2
1655	DDX5	18	0.18	0.17	1.33	31/33	1.00	2	18,18	Probable ATP-dependent RNA helicase DDX5
25940	FAM98A	7	0.19	0.17	1.72	19/33	1.00	2	6,7	Isoform 2 of Protein FAM98A
23581	CASP14	1	0.19	0.17	1.28	7/33	1.00	2	1,1	Caspase-14
2926	GRSF1	8	0.19	0.17	3.01	20/33	1.00	2	9,6	G-rich sequence factor 1
9530	BAG4	9	0.18	0.17	1.27	22/33	1.00	2	7,11	BAG family molecular chaperone regulator 4
3857	KRT9	18	0.18	0.17	0.33	31/33	1.00	2	19,17	Keratin, type I cytoskeletal 9
10540	DCTN2	2	0.19	0.17	1.90	10/33	1.00	2	1,2	Isoform 2 of Dynactin subunit 2
84617	TUBB6	11	0.19	0.17	0.35	24/33	1.00	2	10,11	Tubulin beta-6 chain
23517	SKIV2L2	6	0.18	0.17	2.74	18/33	1.00	2	5,6	Superkiller viralicidic activity 2-like 2
9255	AIMP1	1	0.19	0.17	1.88	7/33	1.00	2	1,1	Aminoacyl tRNA synthase complex-interacting multifunctional protein 1
51373	MRPS17	1	0.19	0.17	1.88	7/33	1.00	2	1,1	28S ribosomal protein S17, mitochondrial
10970	CKAP4	2	0.19	0.17	1.40	10/33	1.00	2	1,2	Cytoskeleton-associated protein 4
6732	SRPK1	6	0.18	0.17	2.63	18/33	1.00	2	5,6	Serine/threonine-protein kinase SRPK1
1981	EIF4G1	2	0.19	0.17	2.07	10/33	1.00	2	2,2	Isoform B of Eukaryotic translation initiation factor 4 gamma 1
2547	XRCC6	8	0.19	0.17	1.61	20/33	1.00	2	8,7	X-ray repair cross-complementing protein 6
27292	DIMT1L	2	0.19	0.17	2.11	10/33	1.00	2	2,1	Probable dimethyladenosine transferase
51010	EXOSC3	2	0.19	0.17	2.44	10/33	1.00	2	2,2	Exosome complex component RRP40
7082	TJP1	5	0.14	0.17	1.26	22/33	1.03	2	3,6	Tight junction protein ZO-1
1639	DCTN1	1	0.19	0.17	1.52	7/33	1.00	2	1,1	Isoform p135 of Dynactin subunit 1
8899	PRPF4B	1	0.19	0.17	1.52	7/33	1.00	2	1,1	Serine/threonine-protein kinase PRP4 homolog
1509	CTSD	1	0.19	0.17	1.88	7/33	1.00	2	1,1	Cathepsin D
22794	CASC3	1	0.19	0.17	1.88	7/33	1.00	2	1,1	Protein CASC3
134957	STXBP5	1	0.17	0.17	0.13	2/33	1.27	1	0,1	Isoform 2 of Syntaxin-binding protein 5
3852	KRT5	11	0.17	0.16	1.60	26/33	1.00	2	10,12	Keratin, type II cytoskeletal 5
54431	DNAJC10	16	0.18	0.16	1.16	30/33	1.00	2	12,20	DnaJ homolog subfamily C member 10
1994	ELAVL1	8	0.17	0.16	1.26	22/33	1.00	2	8,7	ELAV-like protein 1
3009	HIST1H1B	2	0.17	0.16	0.86	11/33	1.00	2	1,3	Histone H1.5
10236	HNRNPR	12	0.18	0.16	1.77	26/33	1.00	2	11,12	Heterogeneous nuclear ribonucleoprotein R
3313	HSPA9	19	0.18	0.16	0.83	33/33	1.00	2	24,13	Stress-70 protein, mitochondrial
4686	NCBP1	6	0.17	0.16	1.30	19/33	1.00	2	3,8	Nuclear cap-binding protein subunit 1
54915	YTHDF1	4	0.18	0.16	2.51	15/33	1.00	2	4,4	YTH domain family protein 1
5394	EXOSC10	3	0.18	0.16	2.00	13/33	1.00	2	2,3	Isoform 2 of Exosome component 10
3892	KRT86	3	0.18	0.16	0.88	13/33	1.00	2	3,2	Keratin, type II cuticular Hb6
221184	CPNE2	6	0.17	0.16	2.29	19/33	1.00	2	6,5	Copine-2
6426	SRSF1	9	0.17	0.16	2.04	23/33	1.00	2	10,8	Serine/arginine-rich splicing factor 1
1653	DDX1	12	0.18	0.16	2.12	26/33	1.00	2	13,10	ATP-dependent RNA helicase DDX1
5591	PRKDC	9	0.17	0.16	0.36	23/33	1.00	2	7,10	DNA-dependent protein kinase catalytic subunit
23378	RRP8	2	0.17	0.16	1.83	11/33	1.00	2	1,3	Ribosomal RNA-processing protein 8
55015	PRPF39	6	0.17	0.16	1.19	19/33	1.00	2	7,5	Pre-mRNA-processing factor 39
9415	FADS2	2	0.17	0.16	1.78	11/33	1.00	2	2,1	Isoform 3 of Fatty acid desaturase 2
1642	DDB1	5	0.14	0.16	0.69	21/33	1.22	2	4,5	DNA damage-binding protein 1
6595	SMARCA2	4	0.18	0.16	2.13	15/33	1.00	2	4,4	Isoform Short of Probable global transcription activator SNF2L2
3187	HNRNPH1	15	0.17	0.16	1.06	30/33	1.00	2	16,14	Heterogeneous nuclear ribonucleoprotein H
9524	TECR	2	0.17	0.16	2.64	11/33	1.00	2	2,1	Trans-2,3-enoyl-CoA reductase
1968	EIF2S3	3	0.18	0.16	2.46	13/33	1.00	2	3,3	Eukaryotic translation initiation factor 2 subunit 3
10992	SF3B2	5	0.18	0.16	2.40	17/33	1.00	2	4,6	Splicing factor 3B subunit 2
3159	HMGA1	2	0.17	0.16	2.07	11/33	1.00	2	1,2	Isoform HMG-Y of High mobility group protein HMG-I/HMG-Y
55421	C17orf85	3	0.18	0.16	3.26	13/33	1.00	2	2,3	Isoform 2 of Uncharacterized protein C17orf85
8480	RAE1	2	0.17	0.16	2.39	11/33	1.00	2	2,1	mRNA export factor
23215	PRRC2C	3	0.18	0.16	2.78	13/33	1.00	2	2,3	Isoform 2 of Protein PRRC2C
79084	WDR77	1	0.10	0.16	-0.05	14/33	1.81	2	1,1	Methylosome protein 50
8241	RBM10	2	0.17	0.16	1.67	11/33	1.00	2	2,1	Isoform 2 of RNA-binding protein 10
6845	VAMP7	1	0.17	0.16	0.52	2/33	1.00	1	0,1	Isoform 2 of Vesicle-associated membrane protein 7
8665	EIF3F	2	0.17	0.16	2.18	11/33	1.00	2	2,1	Eukaryotic translation initiation factor 3 subunit F
2997	GYS1	1	0.17	0.16	0.52	2/33	1.10	1	1,0	Glycogen [starch] synthase, muscle
117246	FTSJ3	4	0.17	0.15	1.66	16/33	1.00	2	4,3	Putative rRNA methyltransferase 3
192669	EIF2C3	3	0.17	0.15	0.68	14/33	1.00	2	4,2	Isoform 2 of Protein argonaute-3
54853	WDR55	1	0.17	0.15	3.92	2/33	1.00	1	1,0	WD repeat-containing protein 55
23131	GPATCH8	1	0.17	0.15	3.92	2/33	1.00	1	0,1	Isoform 2 of G patch domain-containing protein 8
11198	SUPT16H	1	0.17	0.15	0.97	8/33	1.00	2	1,1	FACT complex subunit SPT16
5937	RBMS1	3	0.17	0.15	2.88	14/33	1.00	2	3,2	Isoform 2 of RNA-binding motif, single-stranded-interacting protein 1
3861	KRT14	13	0.17	0.15	1.87	29/33	1.00	2	13,13	Keratin, type I cytoskeletal 14
10146	G3BP1	9	0.16	0.15	1.59	25/33	1.00	2	8,9	Ras GTPase-activating protein-binding protein 1
10449	ACAA2	1	0.17	0.15	3.92	2/33	1.00	1	0,1	3-ketoacyl-CoA thiolase, mitochondrial
3184	HNRNPD	9	0.16	0.15	1.06	25/33	1.00	2	8,9	Isoform 3 of Heterogeneous nuclear ribonucleoprotein D0
103910	MYL12B	3	0.17	0.15	0.75	14/33	1.00	2	4,2	Myosin regulatory light chain 12B
201626	PDE12	1	0.17	0.15	3.92	2/33	1.00	1	0,1	Isoform 2 of 2',5'-phosphodiesterase 12
115708	TRMT61A	1	0.17	0.15	3.92	2/33	1.00	1	0,1	tRNA (adenine-N(1)-)-methyltransferase catalytic subunit TRMT61A
4703	NEB	1	0.17	0.15	3.92	2/33	1.00	1	1,0	Nebulin
3178	HNRNPA1	17	0.17	0.15	1.84	33/33	1.00	2	16,17	Isoform A1-A of Heterogeneous nuclear ribonucleoprotein A1
7514	XPO1	1	0.17	0.15	1.40	8/33	1.00	2	1,1	Exportin-1
6125	RPL5	14	0.17	0.15	2.03	30/33	1.00	2	15,12	60S ribosomal protein L5
4839	NOP2	9	0.16	0.15	1.87	25/33	1.00	2	10,7	Isoform 2 of Putative ribosomal RNA methyltransferase NOP2
55854	ZC3H15	1	0.17	0.15	3.92	2/33	1.00	1	2,0	Zinc finger CCCH domain-containing protein 15
9891	NUAK1	1	0.17	0.15	1.60	2/33	1.00	1	0,1	NUAK family SNF1-like kinase 1
1212	CLTB	1	0.17	0.15	3.92	2/33	1.00	1	1,0	Isoform Non-brain of Clathrin light chain B
5250	SLC25A3	5	0.17	0.15	1.69	18/33	1.00	2	5,5	Isoform B of Phosphate carrier protein, mitochondrial
54952	TRNAU1AP	1	0.17	0.15	3.92	2/33	1.00	1	1,0	Isoform 2 of tRNA selenocysteine 1-associated protein 1
8892	EIF2B2	1	0.17	0.15	3.92	2/33	1.00	1	0,1	Translation initiation factor eIF-2B subunit beta
81	ACTN4	6	0.16	0.15	1.06	20/33	1.00	2	6,6	Alpha-actinin-4
1656	DDX6	4	0.17	0.15	1.92	16/33	1.00	2	4,4	Probable ATP-dependent RNA helicase DDX6
3189	HNRNPH3	16	0.17	0.15	1.65	32/33	1.00	2	17,14	Heterogeneous nuclear ribonucleoprotein H3
3188	HNRNPH2	8	0.16	0.15	1.08	23/33	1.00	2	8,7	Heterogeneous nuclear ribonucleoprotein H2
6203	RPS9	9	0.17	0.15	1.67	24/33	1.00	2	8,9	40S ribosomal protein S9
168850	ZNF800	1	0.17	0.15	3.92	2/33	1.00	1	0,1	Zinc finger protein 800
11103	KRR1	1	0.17	0.15	1.09	8/33	1.00	2	1,1	KRR1 small subunit processome component homolog
79882	ZC3H14	1	0.17	0.15	3.92	2/33	1.00	1	1,0	Isoform 2 of Zinc finger CCCH domain-containing protein 14
63932	CXorf56	1	0.17	0.15	3.92	2/33	1.00	1	0,1	UPF0428 protein CXorf56
1650	DDOST	1	0.17	0.15	3.92	2/33	1.00	1	0,1	Dolichyl-diphosphooligosaccharide--protein glycosyltransferase 48 kDa subunit
2717	GLA	1	0.17	0.15	3.92	2/33	1.00	1	1,0	Alpha-galactosidase A
10946	SF3A3	1	0.17	0.15	3.92	2/33	1.00	1	1,0	Splicing factor 3A subunit 3
25923	ATL3	1	0.17	0.15	3.92	2/33	1.00	1	0,1	Atlastin-3
9833	MELK	1	0.17	0.15	3.92	2/33	1.00	1	1,0	Maternal embryonic leucine zipper kinase
55696	RBM22	1	0.17	0.15	3.92	2/33	1.00	1	0,1	Isoform 2 of Pre-mRNA-splicing factor RBM22
3480	IGF1R	1	0.17	0.15	3.92	2/33	1.00	1	1,0	Insulin-like growth factor 1 receptor
10043	TOM1	1	0.17	0.15	3.92	2/33	1.00	1	0,1	Isoform 2 of Target of Myb protein 1
4241	MFI2	1	0.17	0.15	3.92	2/33	1.00	1	1,0	Melanotransferrin
91746	YTHDC1	1	0.17	0.15	3.92	2/33	1.00	1	1,0	Isoform 2 of YTH domain-containing protein 1
23336	SYNM	1	0.17	0.15	3.92	2/33	1.00	1	1,0	Isoform 2 of Synemin
9320	TRIP12	1	0.17	0.15	3.92	2/33	1.00	1	1,0	Probable E3 ubiquitin-protein ligase TRIP12
7353	UFD1L	1	0.17	0.15	3.92	2/33	1.00	1	1,0	Isoform Long of Ubiquitin fusion degradation protein 1 homolog
79080	CCDC86	1	0.17	0.15	3.92	2/33	1.00	1	0,1	Coiled-coil domain-containing protein 86
79739	TTLL7	1	0.17	0.15	3.92	2/33	1.00	1	1,0	Isoform 2 of Tubulin polyglutamylase TTLL7
84154	RPF2	1	0.17	0.15	3.92	2/33	1.00	1	1,0	Ribosome production factor 2 homolog
23481	PES1	1	0.17	0.15	3.92	2/33	1.00	1	0,1	Isoform 2 of Pescadillo homolog
1535	CYBA	1	0.17	0.15	3.92	2/33	1.00	1	0,1	Cytochrome b-245 light chain
3710	ITPR3	1	0.17	0.15	3.92	2/33	1.00	1	0,1	Inositol 1,4,5-trisphosphate receptor type 3
56949	XAB2	1	0.17	0.15	3.92	2/33	1.00	1	1,0	Pre-mRNA-splicing factor SYF1
80820	EEPD1	1	0.17	0.15	3.92	2/33	1.00	1	0,1	Endonuclease/exonuclease/phosphatase family domain-containing protein 1
9589	WTAP	1	0.17	0.15	3.92	2/33	1.00	1	1,0	Pre-mRNA-splicing regulator WTAP
5690	PSMB2	1	0.17	0.15	3.92	2/33	1.00	1	0,1	Proteasome subunit beta type-2
26000	TBC1D10B	1	0.17	0.15	3.92	2/33	1.00	1	0,1	Isoform 2 of TBC1 domain family member 10B
64745	METTL17	1	0.17	0.15	2.39	2/33	1.00	1	1,0	Isoform 2 of Methyltransferase-like protein 17, mitochondrial
54434	SSH1	1	0.17	0.15	3.92	2/33	1.00	1	1,0	Isoform 4 of Protein phosphatase Slingshot homolog 1
6294	SAFB	1	0.17	0.15	3.92	2/33	1.00	1	0,1	Scaffold attachment factor B1
23677	SH3BP4	1	0.17	0.15	3.92	2/33	1.00	1	1,0	Isoform 2 of SH3 domain-binding protein 4
3433	IFIT2	1	0.17	0.15	3.92	2/33	1.00	1	1,0	Interferon-induced protein with tetratricopeptide repeats 2
2778	GNAS	1	0.17	0.15	0.63	8/33	1.00	2	1,1	Isoform Gnas-2 of Guanine nucleotide-binding protein G(s) subunit alpha isoforms short
57492	ARID1B	4	0.16	0.14	1.65	17/33	1.00	2	3,4	Isoform 2 of AT-rich interactive domain-containing protein 1B
6122	RPL3	13	0.15	0.14	1.66	32/33	1.00	2	16,10	60S ribosomal protein L3
51663	ZFR	4	0.15	0.14	1.39	18/33	1.00	2	4,4	Zinc finger RNA-binding protein
26523	EIF2C1	5	0.16	0.14	0.49	19/33	1.00	2	5,5	Protein argonaute-1
3305	HSPA1L	11	0.15	0.14	0.73	29/33	1.00	2	10,11	Heat shock 70 kDa protein 1-like
27350	APOBEC3C	1	0.15	0.14	1.32	9/33	1.00	2	1,1	Probable DNA dC->dU-editing enzyme APOBEC-3C
3276	PRMT1	7	0.15	0.14	1.20	24/33	1.00	2	6,7	Isoform 2 of Protein arginine N-methyltransferase 1
6189	RPS3A	13	0.15	0.14	2.06	32/33	1.00	2	13,13	40S ribosomal protein S3a
10521	DDX17	12	0.15	0.14	0.93	31/33	1.00	2	10,13	Isoform 4 of Probable ATP-dependent RNA helicase DDX17
283742	FAM98B	3	0.15	0.14	1.38	15/33	1.00	2	2,3	Uncharacterized protein
84310	C7orf50	4	0.16	0.14	1.92	17/33	1.00	2	4,4	Uncharacterized protein C7orf50
3875	KRT18	13	0.16	0.14	1.52	31/33	1.00	2	14,11	Keratin, type I cytoskeletal 18
5584	PRKCI	2	0.16	0.14	0.28	12/33	1.00	2	1,2	Protein kinase C iota type
3182	HNRNPAB	12	0.15	0.14	2.28	31/33	1.00	2	13,10	Isoform 2 of Heterogeneous nuclear ribonucleoprotein A/B
9987	HNRPDL	6	0.16	0.14	1.23	21/33	1.00	2	5,7	Isoform 2 of Heterogeneous nuclear ribonucleoprotein D-like
8886	DDX18	2	0.16	0.14	1.19	12/33	1.00	2	3,1	ATP-dependent RNA helicase DDX18
10250	SRRM1	7	0.15	0.14	1.89	23/33	1.00	2	6,8	Serine/arginine repetitive matrix protein 1
4343	MOV10	5	0.16	0.14	0.43	19/33	1.00	2	4,5	Putative helicase MOV-10
4313	MMP2	4	0.15	0.14	0.88	18/33	1.00	2	6,2	72 kDa type IV collagenase
550	AUP1	1	0.15	0.14	1.32	9/33	1.00	2	1,1	Isoform Short of Ancient ubiquitous protein 1
23543	RBFOX2	1	0.15	0.14	1.62	9/33	1.00	2	1,1	Isoform 10 of RNA binding protein fox-1 homolog 2
4076	CAPRIN1	6	0.15	0.14	1.88	22/33	1.00	2	5,6	Isoform 2 of Caprin-1
7818	DAP3	4	0.15	0.14	1.40	18/33	1.00	2	2,5	28S ribosomal protein S29, mitochondrial
7073	TIAL1	5	0.15	0.14	0.48	20/33	1.00	2	5,5	cDNA FLJ75459
3190	HNRNPK	14	0.15	0.14	1.28	33/33	1.00	2	15,12	Isoform 2 of Heterogeneous nuclear ribonucleoprotein K
10642	IGF2BP1	13	0.16	0.14	1.72	31/33	1.00	2	12,14	Insulin-like growth factor 2 mRNA-binding protein 1
5352	PLOD2	4	0.16	0.14	1.99	17/33	1.00	2	4,3	Isoform 2 of Procollagen-lysine,2-oxoglutarate 5-dioxygenase 2
124540	MSI2	4	0.15	0.14	2.61	18/33	1.00	2	4,3	Isoform 2 of RNA-binding protein Musashi homolog 2
51639	SF3B14	1	0.15	0.14	1.62	9/33	1.00	2	1,1	Pre-mRNA branch site protein p14
11338	U2AF2	6	0.16	0.14	2.52	21/33	1.00	2	6,6	Isoform 2 of Splicing factor U2AF 65 kDa subunit
6238	RRBP1	4	0.15	0.14	2.06	18/33	1.00	2	2,5	Isoform 1 of Ribosome-binding protein 1
6430	SRSF5	6	0.15	0.14	2.75	22/33	1.00	2	6,6	Serine/arginine-rich splicing factor 5
11051	NUDT21	3	0.15	0.14	2.17	15/33	1.00	2	4,1	Cleavage and polyadenylation specificity factor subunit 5
3911	LAMA5	2	0.14	0.14	0.18	14/33	1.15	2	2,1	Laminin subunit alpha-5
1314	COPA	3	0.15	0.14	1.44	15/33	1.00	2	3,2	Isoform 2 of Coatomer subunit alpha
4659	PPP1R12A	1	0.13	0.14	0.28	3/33	1.00	1	0,1	Isoform 3 of Protein phosphatase 1 regulatory subunit 12A
1107	CHD3	1	0.15	0.14	0.67	9/33	1.00	2	1,1	Isoform 2 of Chromodomain-helicase-DNA-binding protein 3
22938	SNW1	1	0.15	0.14	1.62	9/33	1.00	2	1,1	SNW domain-containing protein 1
6625	SNRNP70	13	0.16	0.14	1.06	31/33	1.00	2	14,11	U1 small nuclear ribonucleoprotein 70 kDa
56829	ZC3HAV1	8	0.16	0.14	1.40	24/33	1.00	2	8,7	Isoform 2 of Zinc finger CCCH-type antiviral protein 1
83759	RBM4B	3	0.15	0.14	2.35	15/33	1.00	2	3,2	RNA-binding protein 4B
6633	SNRPD2	6	0.15	0.14	1.06	22/33	1.00	2	6,6	Small nuclear ribonucleoprotein Sm D2
83737	ITCH	3	0.15	0.14	2.10	15/33	1.00	2	3,3	Isoform 2 of E3 ubiquitin-protein ligase Itchy homolog
22913	RALY	2	0.16	0.14	2.59	12/33	1.00	2	1,2	Isoform 1 of RNA-binding protein Raly
11171	STRAP	6	0.15	0.14	1.27	22/33	1.00	2	5,7	Serine-threonine kinase receptor-associated protein
7019	TFAM	2	0.16	0.14	1.58	12/33	1.00	2	2,2	Transcription factor A, mitochondrial
54148	MRPL39	2	0.16	0.14	1.95	12/33	1.00	2	1,2	Isoform 2 of 39S ribosomal protein L39, mitochondrial
25929	GEMIN5	2	0.16	0.14	1.31	12/33	1.00	2	1,2	Gem-associated protein 5
5393	EXOSC9	1	0.15	0.14	1.62	9/33	1.00	2	1,1	Isoform 2 of Exosome complex component RRP45
55720	TSR1	2	0.16	0.14	1.05	12/33	1.00	2	2,2	Pre-rRNA-processing protein TSR1 homolog
348262	FAM195B	2	0.16	0.14	2.88	12/33	1.00	2	2,2	Protein FAM195B
51388	NIP7	2	0.16	0.14	1.95	12/33	1.00	2	2,1	Isoform 2 of 60S ribosome subunit biogenesis protein NIP7 homolog
65080	MRPL44	1	0.15	0.14	1.12	9/33	1.00	2	1,1	39S ribosomal protein L44, mitochondrial
51808	PHAX	2	0.16	0.14	2.31	12/33	1.00	2	3,1	Phosphorylated adapter RNA export protein
6124	RPL4	11	0.14	0.13	1.44	31/33	1.00	2	12,10	60S ribosomal protein L4
2130	EWSR1	12	0.14	0.13	0.89	33/33	1.00	2	12,12	RNA-binding protein EWS
3326	HSP90AB1	10	0.14	0.13	0.41	30/33	1.00	2	11,9	Heat shock protein HSP 90-beta
3856	KRT8	11	0.14	0.13	0.43	31/33	1.00	2	12,9	Keratin, type II cytoskeletal 8
4736	RPL10A	6	0.14	0.13	0.95	23/33	1.00	2	6,5	60S ribosomal protein L10a
2332	FMR1	2	0.15	0.13	2.08	13/33	1.00	2	1,3	Isoform 1 of Fragile X mental retardation 1 protein
8570	KHSRP	6	0.14	0.13	1.06	23/33	1.00	2	5,6	Isoform 2 of Far upstream element-binding protein 2
6217	RPS16	9	0.14	0.13	1.67	29/33	1.00	2	10,7	40S ribosomal protein S16
9961	MVP	11	0.14	0.13	0.20	32/33	1.00	2	8,14	Major vault protein
5939	RBMS2	4	0.14	0.13	2.16	19/33	1.00	2	4,3	RNA-binding motif, single-stranded-interacting protein 2
10465	PPIH	2	0.15	0.13	2.82	13/33	1.00	2	2,1	Peptidyl-prolyl cis-trans isomerase H
6421	SFPQ	4	0.14	0.13	3.15	19/33	1.00	2	5,3	Splicing factor, proline- and glutamine-rich
3192	HNRNPU	13	0.15	0.13	0.92	33/33	1.00	2	15,11	Isoform Short of Heterogeneous nuclear ribonucleoprotein U
79009	DDX50	5	0.14	0.13	1.85	21/33	1.00	2	3,6	ATP-dependent RNA helicase DDX50
10240	MRPS31	2	0.15	0.13	1.51	13/33	1.00	2	1,3	28S ribosomal protein S31, mitochondrial
9578	CDC42BPB	1	0.13	0.13	0.59	3/33	1.15	1	0,1	Serine/threonine-protein kinase MRCK beta
80349	WDR61	2	0.15	0.13	2.50	13/33	1.00	2	2,1	WD repeat-containing protein 61
51116	MRPS2	2	0.15	0.13	1.34	13/33	1.00	2	2,1	28S ribosomal protein S2, mitochondrial
22803	XRN2	10	0.15	0.13	1.01	29/33	1.00	2	10,10	Isoform 2 of 5'-3' exoribonuclease 2
83640	FAM103A1	4	0.14	0.13	1.79	19/33	1.00	2	2,5	Protein FAM103A1
51329	ARL6IP4	2	0.15	0.13	2.08	13/33	1.00	2	1,2	Isoform 2 of ADP-ribosylation factor-like protein 6-interacting protein 4
8106	PABPN1	4	0.14	0.13	1.64	19/33	1.00	2	4,4	Isoform 2 of Polyadenylate-binding protein 2
10849	CD3EAP	2	0.15	0.13	2.14	13/33	1.00	2	1,2	Isoform 2 of DNA-directed RNA polymerase I subunit RPA34
1965	EIF2S1	2	0.15	0.13	1.71	13/33	1.00	2	2,1	Eukaryotic translation initiation factor 2 subunit 1
23450	SF3B3	7	0.14	0.13	1.14	25/33	1.00	2	7,7	Splicing factor 3B subunit 3
22872	SEC31A	4	0.14	0.13	1.20	19/33	1.00	2	6,2	Isoform 4 of Protein transport protein Sec31A
57532	NUFIP2	4	0.14	0.13	1.84	19/33	1.00	2	3,4	Nuclear fragile X mental retardation-interacting protein 2
5033	P4HA1	2	0.15	0.13	1.54	13/33	1.00	2	1,2	Isoform 2 of Prolyl 4-hydroxylase subunit alpha-1
4841	NONO	4	0.14	0.13	2.42	19/33	1.00	2	3,4	Non-POU domain-containing octamer-binding protein
113251	LARP4	2	0.15	0.13	1.01	13/33	1.00	2	2,1	Isoform 2 of La-related protein 4
284695	ZNF326	2	0.15	0.13	2.08	13/33	1.00	2	1,3	Zinc finger protein 326
475	ATOX1	1	0.13	0.12	3.14	3/33	1.00	1	0,1	Uncharacterized protein
270	AMPD1	1	0.13	0.12	3.14	3/33	1.00	1	0,1	AMP deaminase 1
6181	RPLP2	10	0.13	0.12	1.05	32/33	1.00	2	8,11	60S acidic ribosomal protein P2
307	ANXA4	1	0.13	0.12	0.92	10/33	1.00	2	1,1	Annexin A4
4869	NPM1	8	0.13	0.12	1.61	30/33	1.00	2	10,6	Isoform 2 of Nucleophosmin
3320	HSP90AA1	10	0.14	0.12	0.89	31/33	1.00	2	7,12	Isoform 2 of Heat shock protein HSP 90-alpha
6175	RPLP0	10	0.13	0.12	1.24	32/33	1.00	2	10,10	60S acidic ribosomal protein P0
6146	RPL22	1	0.13	0.12	1.07	10/33	1.00	2	1,1	60S ribosomal protein L22
124245	ZC3H18	2	0.14	0.12	0.99	14/33	1.00	2	1,3	Isoform 2 of Zinc finger CCCH domain-containing protein 18
27316	RBMX	6	0.13	0.12	2.07	26/33	1.00	2	5,6	Heterogeneous nuclear ribonucleoprotein G
50809	HP1BP3	3	0.13	0.12	0.95	18/33	1.00	2	3,3	Heterochromatin protein 1-binding protein 3
64848	YTHDC2	5	0.14	0.12	1.09	22/33	1.00	2	7,3	Probable ATP-dependent RNA helicase YTHDC2
64983	MRPL32	1	0.13	0.12	3.14	3/33	1.00	1	1,0	39S ribosomal protein L32, mitochondrial
2108	ETFA	1	0.13	0.12	3.14	3/33	1.00	1	0,1	Electron transfer flavoprotein subunit alpha, mitochondrial
284119	PTRF	6	0.13	0.12	1.44	26/33	1.00	2	7,5	Polymerase I and transcript release factor
26156	RSL1D1	3	0.13	0.12	1.25	18/33	1.00	2	4,1	Ribosomal L1 domain-containing protein 1
26010	SPATS2L	4	0.13	0.12	1.74	20/33	1.00	2	3,5	SPATS2-like protein
6629	SNRPB2	3	0.14	0.12	2.15	17/33	1.00	2	3,2	U2 small nuclear ribonucleoprotein B''
7077	TIMP2	3	0.14	0.12	2.30	17/33	1.00	2	2,3	Metalloproteinase inhibitor 2
302	ANXA2	11	0.13	0.12	0.40	33/33	1.00	2	14,7	Isoform 2 of Annexin A2
6191	RPS4X	11	0.13	0.12	2.10	33/33	1.00	2	9,13	40S ribosomal protein S4, X isoform
57062	DDX24	5	0.14	0.12	1.47	22/33	1.00	2	6,4	ATP-dependent RNA helicase DDX24
322	APBB1	1	0.13	0.12	3.14	3/33	1.00	1	0,1	Isoform 2 of Amyloid beta A4 precursor protein-binding family B member 1
84309	NUDT16L1	1	0.13	0.12	1.07	10/33	1.00	2	1,1	Protein syndesmos
10285	SMNDC1	1	0.13	0.12	3.14	3/33	1.00	1	1,0	Survival of motor neuron-related-splicing factor 30
55173	MRPS10	1	0.13	0.12	1.67	3/33	1.00	1	1,0	28S ribosomal protein S10, mitochondrial
9688	NUP93	1	0.13	0.12	0.87	10/33	1.00	2	1,1	Nuclear pore complex protein Nup93
7812	CSDE1	3	0.13	0.12	1.49	18/33	1.00	2	4,2	Isoform Short of Cold shock domain-containing protein E1
1809	DPYSL3	8	0.13	0.12	0.96	29/33	1.00	2	8,7	Collapsin response mediator protein 4 long variant
56945	MRPS22	4	0.13	0.12	1.51	20/33	1.00	2	4,3	28S ribosomal protein S22, mitochondrial
10165	SLC25A13	2	0.13	0.12	0.44	15/33	1.00	2	1,2	Calcium-binding mitochondrial carrier protein Aralar2
10399	GNB2L1	3	0.14	0.12	2.16	17/33	1.00	2	2,3	Guanine nucleotide-binding protein subunit beta-2-like 1
3836	KPNA1	3	0.13	0.12	1.39	18/33	1.00	2	3,2	Importin subunit alpha-1
808	CALM3	2	0.13	0.12	1.89	15/33	1.00	2	3,1	Calmodulin
216	ALDH1A1	8	0.13	0.12	0.53	30/33	1.00	2	9,6	Retinal dehydrogenase 1
220988	HNRNPA3	10	0.13	0.12	0.91	33/33	1.00	2	9,11	Heterogeneous nuclear ribonucleoprotein A3
9181	ARHGEF2	1	0.13	0.12	3.14	3/33	1.00	1	1,0	Isoform 2 of Rho guanine nucleotide exchange factor 2
3703	STT3A	1	0.13	0.12	3.14	3/33	1.00	1	1,0	Dolichyl-diphosphooligosaccharide--protein glycosyltransferase subunit STT3A
55213	RCBTB1	2	0.14	0.12	2.04	14/33	1.00	2	1,2	RCC1 and BTB domain-containing protein 1
29894	CPSF1	3	0.14	0.12	2.15	17/33	1.00	2	2,4	Cleavage and polyadenylation specificity factor subunit 1
3921	RPSA	8	0.14	0.12	1.43	28/33	1.00	2	7,8	40S ribosomal protein SA
7092	TLL1	1	0.13	0.12	3.14	3/33	1.00	1	1,0	Tolloid-like protein 1
10484	SEC23A	6	0.13	0.12	1.18	25/33	1.00	2	6,6	Protein transport protein Sec23A
374897	SBSN	1	0.13	0.12	0.49	10/33	1.00	2	1,1	Uncharacterized protein
4927	NUP88	2	0.14	0.12	1.10	14/33	1.00	2	2,2	Nuclear pore complex protein Nup88
5431	POLR2B	5	0.14	0.12	1.44	22/33	1.00	2	4,6	DNA-directed RNA polymerase II subunit RPB2
3183	HNRNPC	8	0.13	0.12	0.78	30/33	1.00	2	9,7	Isoform C1 of Heterogeneous nuclear ribonucleoproteins C1/C2
26509	MYOF	1	0.10	0.12	-0.05	14/33	1.46	2	1,1	Isoform 2 of Myoferlin
3074	HEXB	1	0.13	0.12	3.14	3/33	1.00	1	0,1	Beta-hexosaminidase subunit beta
5034	P4HB	6	0.13	0.12	2.32	25/33	1.00	2	8,4	Protein disulfide-isomerase
5479	PPIB	2	0.14	0.12	1.67	14/33	1.00	2	2,1	Peptidyl-prolyl cis-trans isomerase B
8446	DUSP11	1	0.13	0.12	3.14	3/33	1.00	1	1,0	Isoform 2 of RNA/RNP complex-1-interacting phosphatase
29789	OLA1	3	0.13	0.12	2.84	18/33	1.00	2	2,3	Obg-like ATPase 1
6119	RPA3	1	0.13	0.12	2.10	3/33	1.00	1	1,0	Replication protein A 14 kDa subunit
23029	RBM34	2	0.14	0.12	2.04	14/33	1.00	2	2,1	Isoform 2 of RNA-binding protein 34
7171	TPM4	2	0.11	0.12	0.35	9/33	1.48	1	0,4	Tropomyosin alpha-4 chain
3800	KIF5C	1	0.13	0.12	3.14	3/33	1.00	1	1,0	Isoform 2 of Kinesin heavy chain isoform 5C
10155	TRIM28	5	0.14	0.12	0.57	22/33	1.00	2	5,4	Isoform 2 of Transcription intermediary factor 1-beta
2539	G6PD	8	0.13	0.12	0.73	29/33	1.00	2	9,6	Isoform Long of Glucose-6-phosphate 1-dehydrogenase
6156	RPL30	5	0.14	0.12	2.24	22/33	1.00	2	6,3	60S ribosomal protein L30
8458	TTF2	1	0.13	0.12	3.14	3/33	1.00	1	0,1	Isoform 2 of Transcription termination factor 2
3692	EIF6	2	0.14	0.12	2.45	14/33	1.00	2	1,2	Eukaryotic translation initiation factor 6
6429	SRSF4	3	0.13	0.12	1.46	18/33	1.00	2	3,3	Serine/arginine-rich splicing factor 4
27107	ZBTB11	1	0.13	0.12	3.14	3/33	1.00	1	0,1	Zinc finger and BTB domain-containing protein 11
51115	FAM82B	1	0.13	0.12	3.14	3/33	1.00	1	1,0	Regulator of microtubule dynamics protein 1
10189	THOC4	5	0.14	0.12	1.99	22/33	1.00	2	5,5	THO complex subunit 4
9184	BUB3	4	0.13	0.12	1.79	20/33	1.00	2	4,3	Isoform 2 of Mitotic checkpoint protein BUB3
8301	PICALM	1	0.13	0.12	3.14	3/33	1.00	1	0,1	Isoform 2 of Phosphatidylinositol-binding clathrin assembly protein
51747	LUC7L3	4	0.13	0.12	1.96	20/33	1.00	2	4,3	Luc7-like protein 3
6730	SRP68	1	0.13	0.12	3.14	3/33	1.00	1	0,1	Isoform 2 of Signal recognition particle 68 kDa protein
254065	BRWD3	1	0.13	0.12	3.14	3/33	1.00	1	0,1	Isoform 2 of Bromodomain and WD repeat-containing protein 3
51755	CDK12	1	0.13	0.12	3.14	3/33	1.00	1	1,0	Isoform 2 of Cyclin-dependent kinase 12
86	ACTL6A	3	0.14	0.12	2.08	17/33	1.00	2	2,3	Isoform 2 of Actin-like protein 6A
51574	LARP7	2	0.13	0.12	1.20	15/33	1.00	2	2,2	Isoform 2 of La-related protein 7
5432	POLR2C	2	0.14	0.12	2.04	14/33	1.00	2	1,2	DNA-directed RNA polymerase II subunit RPB3
23350	U2SURP	2	0.13	0.12	0.82	15/33	1.00	2	1,2	Isoform 2 of U2 snRNP-associated SURP motif-containing protein
11137	PWP1	4	0.13	0.12	1.19	20/33	1.00	2	3,4	Periodic tryptophan protein 1 homolog
84298	LLPH	1	0.13	0.12	3.14	3/33	1.00	1	1,0	Protein LLP homolog
5928	RBBP4	1	0.13	0.12	1.49	10/33	1.00	2	1,1	Isoform 2 of Histone-binding protein RBBP4
8021	NUP214	2	0.14	0.12	0.96	14/33	1.00	2	2,1	Isoform 2 of Nuclear pore complex protein Nup214
1783	DYNC1LI2	1	0.13	0.12	3.14	3/33	1.00	1	0,1	Cytoplasmic dynein 1 light intermediate chain 2
2581	GALC	2	0.13	0.12	2.16	15/33	1.00	2	2,1	Galactocerebrosidase
8568	RRP1	1	0.13	0.12	3.14	3/33	1.00	1	0,1	Ribosomal RNA processing protein 1 homolog A
5646	PRSS3	1	0.13	0.12	3.14	3/33	1.00	1	0,1	Isoform B of Trypsin-3
9669	EIF5B	1	0.13	0.12	3.14	3/33	1.00	1	0,1	Eukaryotic translation initiation factor 5B
6432	SRSF7	3	0.14	0.12	0.84	17/33	1.00	2	3,2	Isoform 2 of Serine/arginine-rich splicing factor 7
27341	RRP7A	1	0.13	0.12	3.14	3/33	1.00	1	1,0	Ribosomal RNA-processing protein 7 homolog A
54890	ALKBH5	1	0.13	0.12	3.14	3/33	1.00	1	0,1	Isoform 2 of Probable alpha-ketoglutarate-dependent dioxygenase ABH5
641	BLM	1	0.13	0.12	3.14	3/33	1.00	1	0,1	Bloom syndrome protein
29107	NXT1	1	0.13	0.12	3.14	3/33	1.00	1	0,1	NTF2-related export protein 1
28957	MRPS28	2	0.13	0.12	1.14	15/33	1.00	2	1,2	28S ribosomal protein S28, mitochondrial
1736	DKC1	1	0.13	0.12	1.24	10/33	1.00	2	1,1	H/ACA ribonucleoprotein complex subunit 4
7052	TGM2	1	0.13	0.12	3.14	3/33	1.00	1	1,0	Protein-glutamine gamma-glutamyltransferase 2
56252	YLPM1	1	0.13	0.12	0.55	10/33	1.00	2	1,1	Isoform 3 of YLP motif-containing protein 1
2770	GNAI1	1	0.13	0.12	2.10	3/33	1.00	1	0,1	Guanine nucleotide-binding protein G(i) subunit alpha-1
7042	TGFB2	1	0.13	0.12	3.14	3/33	1.00	1	0,1	Isoform B of Transforming growth factor beta-2
2197	FAU	3	0.14	0.12	2.84	17/33	1.00	2	3,2	40S ribosomal protein S30
4913	NTHL1	1	0.13	0.12	3.14	3/33	1.00	1	1,0	Endonuclease III-like protein 1
8683	SRSF9	3	0.13	0.12	1.32	18/33	1.00	2	2,3	Serine/arginine-rich splicing factor 9
6513	SLC2A1	1	0.13	0.12	3.14	3/33	1.00	1	0,1	Solute carrier family 2, facilitated glucose transporter member 1
29896	TRA2A	1	0.13	0.12	1.49	10/33	1.00	2	1,1	Transformer-2 protein homolog alpha
79590	MRPL24	1	0.13	0.12	3.14	3/33	1.00	1	0,1	39S ribosomal protein L24, mitochondrial
26263	FBXO22	1	0.13	0.12	3.14	3/33	1.00	1	0,1	Isoform 2 of F-box only protein 22
254394	MCM9	1	0.13	0.12	3.14	3/33	1.00	1	1,0	DNA replication licensing factor MCM9
6462	SHBG	1	0.13	0.12	3.14	3/33	1.00	1	0,1	Sex hormone-binding globulin
65005	MRPL9	1	0.13	0.12	2.10	3/33	1.00	1	1,0	39S ribosomal protein L9, mitochondrial
29088	MRPL15	2	0.13	0.12	0.88	15/33	1.00	2	2,2	39S ribosomal protein L15, mitochondrial
7345	UCHL1	1	0.13	0.12	3.14	3/33	1.00	1	1,0	Ubiquitin carboxyl-terminal hydrolase isozyme L1
6603	SMARCD2	1	0.13	0.12	1.24	10/33	1.00	2	1,1	Isoform 2 of SWI/SNF-related matrix-associated actin-dependent regulator of chromatin subfamily D member 2
55930	MYO5C	1	0.13	0.12	0.30	3/33	1.00	1	0,1	Myosin-Vc
10999	SLC27A4	1	0.13	0.12	3.14	3/33	1.00	1	0,1	Long-chain fatty acid transport protein 4
25984	KRT23	1	0.13	0.12	3.14	3/33	1.00	1	1,0	Keratin, type I cytoskeletal 23
79751	SLC25A22	1	0.13	0.12	3.14	3/33	1.00	1	0,1	Mitochondrial glutamate carrier 1
57696	DDX55	2	0.13	0.12	1.39	15/33	1.00	2	2,1	ATP-dependent RNA helicase DDX55
64978	MRPL38	1	0.13	0.12	0.87	10/33	1.00	2	1,1	39S ribosomal protein L38, mitochondrial
29997	GLTSCR2	1	0.13	0.12	3.14	3/33	1.00	1	1,0	Glioma tumor suppressor candidate region gene 2 protein
7259	TSPYL1	1	0.13	0.12	0.87	10/33	1.00	2	1,1	Testis-specific Y-encoded-like protein 1
23293	SMG6	1	0.13	0.12	3.14	3/33	1.00	1	0,1	Telomerase-binding protein EST1A
8148	TAF15	9	0.12	0.11	1.02	33/33	1.00	2	6,11	Isoform Short of TATA-binding protein-associated factor 2N
5052	PRDX1	8	0.12	0.11	0.31	31/33	1.00	2	7,8	Peroxiredoxin-1
3855	KRT7	5	0.12	0.11	0.72	26/33	1.00	2	5,4	Keratin, type II cytoskeletal 7
6128	RPL6	9	0.12	0.11	1.57	33/33	1.00	2	7,10	60S ribosomal protein L6
6141	RPL18	9	0.12	0.11	2.05	33/33	1.00	2	7,10	60S ribosomal protein L18
22827	PUF60	3	0.12	0.11	1.33	20/33	1.00	2	1,5	Isoform 2 of Poly(U)-binding-splicing factor PUF60
152007	GLIPR2	1	0.12	0.11	1.93	4/33	1.00	1	0,2	Golgi-associated plant pathogenesis-related protein 1
5217	PFN2	2	0.12	0.11	1.85	16/33	1.00	2	2,2	Isoform IIb of Profilin-2
29766	TMOD3	2	0.10	0.11	0.50	11/33	1.48	1	3,0	Tropomodulin-3
10528	NOP56	1	0.12	0.11	0.66	11/33	1.00	2	1,1	Nucleolar protein 56
7520	XRCC5	5	0.13	0.11	1.55	24/33	1.00	2	4,5	X-ray repair cross-complementing protein 5
6711	SPTBN1	4	0.12	0.11	0.65	23/33	1.00	2	3,5	Isoform Short of Spectrin beta chain, brain 1
8607	RUVBL1	5	0.13	0.11	0.60	24/33	1.00	2	6,4	RuvB-like 1
54665	RSBN1	1	0.12	0.11	2.67	4/33	1.00	1	0,1	Isoform 4 of Round spermatid basic protein 1
100288601	LOC100288601	1	0.12	0.11	2.67	4/33	1.00	1	1,0	cDNA FLJ52611
5725	PTBP1	5	0.13	0.11	1.52	24/33	1.00	2	5,4	Isoform 2 of Polypyrimidine tract-binding protein 1
9761	MLEC	1	0.12	0.11	2.67	4/33	1.00	1	1,0	Malectin
10483	SEC23B	3	0.12	0.11	0.86	20/33	1.00	2	2,3	Protein transport protein Sec23B
9908	G3BP2	3	0.12	0.11	1.01	20/33	1.00	2	2,4	Isoform B of Ras GTPase-activating protein-binding protein 2
51726	DNAJB11	2	0.12	0.11	1.44	16/33	1.00	2	1,2	DnaJ homolog subfamily B member 11
11091	WDR5	2	0.12	0.11	1.99	16/33	1.00	2	3,1	WD repeat-containing protein 5
10424	PGRMC2	1	0.12	0.11	2.67	4/33	1.00	1	0,1	Membrane-associated progesterone receptor component 2
6647	SOD1	1	0.12	0.11	2.67	4/33	1.00	1	0,1	Superoxide dismutase [Cu-Zn]
6635	SNRPE	3	0.12	0.11	0.91	19/33	1.00	2	3,2	Small nuclear ribonucleoprotein E
10949	HNRNPA0	4	0.12	0.11	0.76	23/33	1.00	2	4,3	Heterogeneous nuclear ribonucleoprotein A0
5436	POLR2G	1	0.12	0.11	2.67	4/33	1.00	1	0,1	DNA-directed RNA polymerase II subunit RPB7
27067	STAU2	3	0.12	0.11	1.28	19/33	1.00	2	2,4	Isoform 2 of Double-stranded RNA-binding protein Staufen homolog 2
6207	RPS13	5	0.13	0.11	1.24	24/33	1.00	2	6,4	40S ribosomal protein S13
7072	TIA1	4	0.12	0.11	0.43	23/33	1.00	2	2,5	Isoform Short of Nucleolysin TIA-1 isoform p40
9939	RBM8A	2	0.12	0.11	1.84	16/33	1.00	2	2,1	Isoform 2 of RNA-binding protein 8A
1823	DSC1	1	0.12	0.11	1.00	11/33	1.00	2	1,1	Isoform 1B of Desmocollin-1
10594	PRPF8	2	0.12	0.11	0.52	16/33	1.04	2	1,3	Pre-mRNA-processing-splicing factor 8
3185	HNRNPF	8	0.12	0.11	0.74	33/33	1.00	2	6,10	Heterogeneous nuclear ribonucleoprotein F
444	ASPH	5	0.12	0.11	0.75	25/33	1.03	2	6,4	Aspartyl/asparaginyl beta-hydroxylase
7431	VIM	6	0.12	0.11	0.11	27/33	1.03	2	7,4	Vimentin
80114	BICC1	1	0.12	0.11	2.67	4/33	1.00	1	1,0	Isoform 2 of Protein bicaudal C homolog 1
6470	SHMT1	1	0.12	0.11	1.41	4/33	1.00	1	1,0	Isoform 2 of Serine hydroxymethyltransferase, cytosolic
6202	RPS8	9	0.13	0.11	2.19	32/33	1.00	2	10,8	40S ribosomal protein S8
23521	RPL13A	4	0.12	0.11	1.65	22/33	1.00	2	2,5	60S ribosomal protein L13a
6431	SRSF6	5	0.12	0.11	1.47	26/33	1.00	2	6,4	Isoform SRP55-3 of Serine/arginine-rich splicing factor 6
7415	VCP	4	0.09	0.11	0.16	31/33	1.35	2	4,4	Transitional endoplasmic reticulum ATPase
378	ARF4	1	0.12	0.11	2.67	4/33	1.00	1	1,0	ADP-ribosylation factor 4
377	ARF3	1	0.12	0.11	1.00	11/33	1.00	2	1,1	ADP-ribosylation factor 3
6173	RPL36A	3	0.12	0.11	2.47	19/33	1.00	2	3,2	60S ribosomal protein L36a
375790	AGRN	1	0.12	0.11	2.67	4/33	1.00	1	0,1	Agrin
5424	POLD1	1	0.12	0.11	2.67	4/33	1.00	1	0,1	DNA polymerase delta catalytic subunit
6718	AKR1D1	1	0.12	0.11	2.67	4/33	1.00	1	0,1	3-oxo-5-beta-steroid 4-dehydrogenase
5036	PA2G4	1	0.12	0.11	2.67	4/33	1.00	1	1,0	Proliferation-associated protein 2G4
11177	BAZ1A	1	0.12	0.11	2.67	4/33	1.00	1	0,1	Isoform 2 of Bromodomain adjacent to zinc finger domain protein 1A
4478	MSN	1	0.12	0.11	0.45	11/33	1.00	2	1,1	Moesin
10512	SEMA3C	1	0.12	0.11	2.67	4/33	1.00	1	0,1	Semaphorin-3C
57466	SCAF4	1	0.12	0.11	2.67	4/33	1.00	1	0,1	Isoform 2 of Splicing factor, arginine/serine-rich 15
6520	SLC3A2	3	0.12	0.11	0.68	20/33	1.00	2	1,4	Isoform 2 of 4F2 cell-surface antigen heavy chain
4035	LRP1	1	0.12	0.11	1.22	4/33	1.00	1	0,1	Prolow-density lipoprotein receptor-related protein 1
26073	POLDIP2	1	0.12	0.11	1.00	11/33	1.00	2	1,1	Polymerase delta-interacting protein 2
1829	DSG2	1	0.12	0.11	1.22	4/33	1.00	1	1,0	Desmoglein-2
6434	TRA2B	3	0.12	0.11	3.15	19/33	1.00	2	3,2	Isoform 3 of Transformer-2 protein homolog beta
857	CAV1	1	0.12	0.11	2.67	4/33	1.00	1	1,0	Caveolin-1
10498	CARM1	2	0.12	0.11	1.17	16/33	1.00	2	1,2	Isoform 1 of Histone-arginine methyltransferase CARM1
22820	COPG	1	0.12	0.11	1.41	4/33	1.00	1	2,0	Coatomer subunit gamma
6311	ATXN2	3	0.12	0.11	1.10	20/33	1.00	2	4,2	Isoform 2 of Ataxin-2
10243	GPHN	1	0.12	0.11	2.67	4/33	1.00	1	0,1	Isoform 2 of Gephyrin
9782	MATR3	6	0.12	0.11	2.09	28/33	1.00	2	6,6	Matrin-3
9801	MRPL19	1	0.12	0.11	2.67	4/33	1.00	1	0,1	39S ribosomal protein L19, mitochondrial
5977	DPF2	1	0.12	0.11	0.73	11/33	1.00	2	1,1	Zinc finger protein ubi-d4
51073	MRPL4	2	0.12	0.11	1.40	16/33	1.00	2	3,1	Isoform 2 of 39S ribosomal protein L4, mitochondrial
54978	C2orf18	1	0.12	0.11	2.67	4/33	1.00	1	0,1	Transmembrane protein C2orf18
25804	LSM4	1	0.12	0.11	1.41	4/33	1.00	1	0,1	U6 snRNA-associated Sm-like protein LSm4
3956	LGALS1	1	0.12	0.11	1.16	11/33	1.00	2	1,1	Galectin-1
8575	PRKRA	2	0.12	0.11	1.13	16/33	1.00	2	1,2	Isoform 2 of Interferon-inducible double stranded RNA-dependent protein kinase activator A
9212	AURKB	1	0.12	0.11	1.93	4/33	1.00	1	0,1	Serine/threonine-protein kinase 12
7307	U2AF1	3	0.12	0.11	2.12	19/33	1.00	2	2,3	Splicing factor U2AF 35 kDa subunit
65117	RSRC2	1	0.12	0.11	2.67	4/33	1.00	1	0,1	Isoform 2 of Arginine/serine-rich coiled-coil protein 2
51072	MEMO1	2	0.12	0.11	2.15	16/33	1.00	2	2,1	Isoform 2 of Protein MEMO1
1207	CLNS1A	1	0.07	0.11	-0.12	10/33	2.59	1	0,1	Methylosome subunit pICln
8535	CBX4	1	0.12	0.11	2.67	4/33	1.00	1	1,0	E3 SUMO-protein ligase CBX4
9747	FAM115A	1	0.12	0.11	2.67	4/33	1.00	1	1,0	Isoform 2 of Protein FAM115A
1522	CTSZ	1	0.12	0.11	2.67	4/33	1.00	1	1,0	Cathepsin Z
3980	LIG3	1	0.12	0.11	2.67	4/33	1.00	1	1,0	Isoform Beta of DNA ligase 3
10549	PRDX4	4	0.11	0.10	0.02	25/33	1.00	2	2,5	Peroxiredoxin-4
6187	RPS2	6	0.11	0.10	0.83	31/33	1.00	2	9,3	40S ribosomal protein S2
6129	RPL7	7	0.11	0.10	1.31	32/33	1.00	2	8,5	60S ribosomal protein L7
3008	HIST1H1E	6	0.11	0.10	0.96	30/33	1.00	2	5,6	Histone H1.4
6154	RPL26	4	0.11	0.10	1.26	25/33	1.00	2	3,5	60S ribosomal protein L26
3838	KPNA2	4	0.11	0.10	1.25	25/33	1.00	2	3,4	Importin subunit alpha-2
6117	RPA1	1	0.10	0.10	0.00	14/33	1.16	2	1,1	Replication protein A 70 kDa DNA-binding subunit
3959	LGALS3BP	7	0.11	0.10	0.71	33/33	1.00	2	7,7	Galectin-3-binding protein
26065	LSM14A	1	0.10	0.10	1.78	5/33	1.00	1	2,0	Isoform 2 of Protein LSM14 homolog A
54888	NSUN2	2	0.11	0.10	0.84	18/33	1.00	2	2,2	tRNA (cytosine(34)-C(5))-methyltransferase
6227	RPS21	4	0.11	0.10	2.09	25/33	1.00	2	5,3	40S ribosomal protein S21
6194	RPS6	7	0.11	0.10	1.07	32/33	1.00	2	8,5	40S ribosomal protein S6
7184	HSP90B1	6	0.11	0.10	0.70	29/33	1.00	2	7,5	Endoplasmin
4637	MYL6	4	0.11	0.10	0.72	24/33	1.00	2	5,3	Isoform Smooth muscle of Myosin light polypeptide 6
9343	EFTUD2	3	0.11	0.10	1.17	21/33	1.00	2	3,3	116 kDa U5 small nuclear ribonucleoprotein component
3839	KPNA3	1	0.10	0.10	2.36	5/33	1.00	1	0,1	Importin subunit alpha-3
6147	RPL23A	7	0.11	0.10	3.43	31/33	1.00	2	8,6	60S ribosomal protein L23a
51479	ANKFY1	1	0.11	0.10	0.77	12/33	1.00	2	1,1	Isoform 2 of Ankyrin repeat and FYVE domain-containing protein 1
2194	FASN	5	0.11	0.10	0.09	27/33	1.00	2	3,6	Fatty acid synthase
8087	FXR1	4	0.11	0.10	1.22	24/33	1.00	2	3,5	Isoform 2 of Fragile X mental retardation syndrome-related protein 1
55660	PRPF40A	1	0.10	0.10	2.36	5/33	1.00	1	1,0	Isoform 2 of Pre-mRNA-processing factor 40 homolog A
51493	C22orf28	4	0.11	0.10	0.12	25/33	1.00	2	4,3	tRNA-splicing ligase RtcB homolog
11273	ATXN2L	3	0.11	0.10	2.20	21/33	1.00	2	3,2	Isoform 2 of Ataxin-2-like protein
8894	EIF2S2	1	0.10	0.10	1.78	5/33	1.00	1	1,0	Eukaryotic translation initiation factor 2 subunit 2-like protein
54534	MRPL50	1	0.10	0.10	1.78	5/33	1.00	1	1,0	39S ribosomal protein L50, mitochondrial
5610	EIF2AK2	2	0.11	0.10	1.30	17/33	1.00	2	3,1	Interferon-induced, double-stranded RNA-activated protein kinase
677	ZFP36L1	1	0.10	0.10	2.36	5/33	1.00	1	1,0	Zinc finger protein 36, C3H1 type-like 1
4673	NAP1L1	6	0.11	0.10	1.67	30/33	1.00	2	5,7	Nucleosome assembly protein 1-like 1
55759	WDR12	1	0.10	0.10	2.36	5/33	1.00	1	1,0	Ribosome biogenesis protein WDR12
6745	SSR1	1	0.10	0.10	2.36	5/33	1.00	1	0,1	Translocon-associated protein subunit alpha
56257	MEPCE	1	0.10	0.10	2.36	5/33	1.00	1	1,0	7SK snRNA methylphosphate capping enzyme
3993	LLGL2	1	0.10	0.10	-0.13	6/33	1.00	1	0,1	Isoform A of Lethal(2) giant larvae protein homolog 2
3615	IMPDH2	2	0.11	0.10	0.49	17/33	1.00	2	2,2	Inosine-5'-monophosphate dehydrogenase 2
6627	SNRPA1	2	0.11	0.10	0.93	18/33	1.00	2	2,2	U2 small nuclear ribonucleoprotein A'
6161	RPL32	5	0.11	0.10	2.21	28/33	1.00	2	5,4	60S ribosomal protein L32
83743	GRWD1	4	0.11	0.10	1.65	24/33	1.00	2	3,5	Glutamate-rich WD repeat-containing protein 1
23471	TRAM1	2	0.10	0.10	1.23	10/33	1.00	1	3,0	Translocating chain-associated membrane protein 1
498	ATP5A1	6	0.11	0.10	0.73	31/33	1.00	2	6,6	ATP synthase subunit alpha, mitochondrial
6210	RPS15A	4	0.11	0.10	1.20	24/33	1.00	2	4,4	40S ribosomal protein S15a
6737	TRIM21	6	0.11	0.10	0.11	30/33	1.00	2	7,4	E3 ubiquitin-protein ligase TRIM21
23107	MRPS27	2	0.11	0.10	0.62	18/33	1.00	2	2,2	28S ribosomal protein S27, mitochondrial
27339	PRPF19	2	0.11	0.10	1.22	17/33	1.00	2	1,3	Pre-mRNA-processing factor 19
51202	DDX47	2	0.11	0.10	2.15	9/33	1.00	1	0,3	Probable ATP-dependent RNA helicase DDX47
2274	FHL2	1	0.10	0.10	2.36	5/33	1.00	1	1,0	Four and a half LIM domains protein 2
6832	SUPV3L1	1	0.10	0.10	2.36	5/33	1.00	1	1,0	ATP-dependent RNA helicase SUPV3L1, mitochondrial
24140	FTSJ1	1	0.10	0.10	2.36	5/33	1.00	1	1,0	Isoform 2 of Putative ribosomal RNA methyltransferase 1
56886	UGGT1	2	0.11	0.10	1.60	17/33	1.00	2	2,2	Isoform 2 of UDP-glucose:glycoprotein glucosyltransferase 1
51602	NOP58	2	0.11	0.10	1.69	17/33	1.00	2	2,1	Nucleolar protein 58
1380	CR2	1	0.10	0.10	2.36	5/33	1.00	1	0,1	Isoform C of Complement receptor type 2
4026	LPP	2	0.11	0.10	0.61	17/33	1.00	2	2,1	Lipoma-preferred partner
51253	MRPL37	1	0.10	0.10	2.36	5/33	1.00	1	2,0	39S ribosomal protein L37, mitochondrial
10799	RPP40	1	0.10	0.10	1.78	5/33	1.00	1	0,1	Isoform 2 of Ribonuclease P protein subunit p40
224	ALDH3A2	2	0.11	0.10	1.07	18/33	1.00	2	2,1	Isoform 2 of Fatty aldehyde dehydrogenase
23528	ZNF281	1	0.10	0.10	1.44	5/33	1.00	1	0,1	Zinc finger protein 281
6747	SSR3	1	0.10	0.10	2.36	5/33	1.00	1	0,1	Translocon-associated protein subunit gamma
84498	FAM120B	1	0.10	0.10	0.65	5/33	1.00	1	1,0	Isoform 2 of Constitutive coactivator of peroxisome proliferator-activated receptor gamma
8974	P4HA2	1	0.10	0.10	2.36	5/33	1.00	1	0,1	Isoform IIa of Prolyl 4-hydroxylase subunit alpha-2
8140	SLC7A5	2	0.11	0.10	1.67	18/33	1.00	2	1,2	Large neutral amino acids transporter small subunit 1
153443	SRFBP1	1	0.10	0.10	2.36	5/33	1.00	1	1,0	Serum response factor-binding protein 1
1627	DBN1	1	0.10	0.10	0.74	5/33	1.00	1	0,1	Isoform 2 of Drebrin
84131	CEP78	1	0.10	0.10	2.36	5/33	1.00	1	1,0	Isoform 2 of Centrosomal protein of 78 kDa
2821	GPI	3	0.11	0.10	1.93	21/33	1.00	2	3,2	Glucose-6-phosphate isomerase
81608	FIP1L1	1	0.11	0.10	0.95	12/33	1.00	2	1,1	Isoform 3 of Pre-mRNA 3'-end-processing factor FIP1
7385	UQCRC2	1	0.11	0.10	1.09	12/33	1.00	2	1,1	Cytochrome b-c1 complex subunit 2, mitochondrial
23597	ACOT9	1	0.11	0.10	0.52	12/33	1.00	2	1,1	Isoform 2 of Acyl-coenzyme A thioesterase 9, mitochondrial
10808	HSPH1	3	0.11	0.10	0.29	21/33	1.00	2	3,3	Isoform Beta of Heat shock protein 105 kDa
9349	RPL23	6	0.11	0.10	1.29	31/33	1.00	2	6,6	60S ribosomal protein L23
6130	RPL7A	6	0.11	0.10	0.80	29/33	1.00	2	5,7	60S ribosomal protein L7a
23016	EXOSC7	2	0.10	0.10	2.73	10/33	1.00	1	0,3	Exosome complex component RRP42
2483	FRG1	1	0.10	0.10	2.36	5/33	1.00	1	1,0	Protein FRG1
5430	POLR2A	3	0.11	0.10	0.23	21/33	1.00	2	3,2	DNA-directed RNA polymerase II subunit RPB1
1211	CLTA	2	0.11	0.10	1.22	18/33	1.00	2	2,2	Isoform Non-brain of Clathrin light chain A
55178	RNMTL1	1	0.10	0.10	1.78	5/33	1.00	1	0,2	RNA methyltransferase-like protein 1
54606	DDX56	1	0.10	0.10	2.36	5/33	1.00	1	1,0	Probable ATP-dependent RNA helicase DDX56
23020	SNRNP200	2	0.11	0.10	0.94	18/33	1.00	2	1,3	U5 small nuclear ribonucleoprotein 200 kDa helicase
4677	NARS	1	0.10	0.10	2.36	5/33	1.00	1	1,0	Asparaginyl-tRNA synthetase, cytoplasmic
9328	GTF3C5	1	0.10	0.10	1.44	5/33	1.00	1	1,0	Isoform 2 of General transcription factor 3C polypeptide 5
5691	PSMB3	1	0.10	0.10	2.36	5/33	1.00	1	1,0	Proteasome subunit beta type-3
26031	OSBPL3	1	0.10	0.10	2.36	5/33	1.00	1	0,1	Isoform 1b of Oxysterol-binding protein-related protein 3
5935	RBM3	3	0.11	0.10	0.90	21/33	1.00	2	3,3	Putative RNA-binding protein 3
10171	RCL1	1	0.10	0.10	2.36	5/33	1.00	1	0,1	RNA 3'-terminal phosphate cyclase-like protein
2181	ACSL3	1	0.10	0.10	1.01	5/33	1.00	1	1,0	Long-chain-fatty-acid--CoA ligase 3
2734	GLG1	1	0.10	0.10	1.01	5/33	1.00	1	1,0	Isoform 2 of Golgi apparatus protein 1
6895	TARBP2	1	0.10	0.10	1.78	5/33	1.00	1	0,1	Isoform 2 of RISC-loading complex subunit TARBP2
124801	LSM12	1	0.10	0.10	2.36	5/33	1.00	1	1,0	Isoform 2 of Protein LSM12 homolog
51491	NOP16	1	0.10	0.10	2.36	5/33	1.00	1	0,2	Nucleolar protein 16
996	CDC27	1	0.10	0.10	1.15	5/33	1.00	1	0,1	Cell division cycle protein 27 homolog
54512	EXOSC4	1	0.10	0.10	2.36	5/33	1.00	1	1,0	Exosome complex component RRP41
11214	AKAP13	1	0.10	0.10	2.36	5/33	1.00	1	0,1	Isoform 2 of A-kinase anchor protein 13
10179	RBM7	1	0.10	0.10	2.36	5/33	1.00	1	0,1	RNA-binding protein 7
55149	MTPAP	1	0.10	0.10	-0.12	5/33	1.00	1	0,1	Isoform 2 of Poly(A) RNA polymerase, mitochondrial
54776	PPP1R12C	1	0.10	0.10	1.78	5/33	1.00	1	1,0	Isoform 2 of Protein phosphatase 1 regulatory subunit 12C
6602	SMARCD1	1	0.11	0.10	1.09	12/33	1.00	2	1,1	Isoform 2 of SWI/SNF-related matrix-associated actin-dependent regulator of chromatin subfamily D member 1
9052	GPRC5A	1	0.10	0.10	1.15	5/33	1.00	1	1,0	Retinoic acid-induced protein 3
10898	CPSF4	1	0.10	0.10	1.78	5/33	1.00	1	1,0	Isoform 2 of Cleavage and polyadenylation specificity factor subunit 4
4140	MARK3	1	0.10	0.10	1.32	5/33	1.00	1	0,1	Isoform 2 of MAP/microtubule affinity-regulating kinase 3
22828	SCAF8	1	0.10	0.10	1.78	5/33	1.00	1	0,1	Protein SCAF8
6208	RPS14	6	0.10	0.09	0.90	32/33	1.00	2	6,6	40S ribosomal protein S14
51428	DDX41	3	0.10	0.09	2.30	23/33	1.00	2	2,3	Probable ATP-dependent RNA helicase DDX41
6204	RPS10	4	0.10	0.09	1.16	26/33	1.00	2	4,4	40S ribosomal protein S10
8971	H1FX	4	0.10	0.09	1.62	26/33	1.00	2	3,4	Histone H1x
3310	HSPA6	5	0.10	0.09	-0.01	29/33	1.00	2	4,5	Heat shock 70 kDa protein 6
9131	AIFM1	4	0.10	0.09	0.77	27/33	1.00	2	3,5	Isoform 3 of Apoptosis-inducing factor 1, mitochondrial
85364	ZCCHC3	1	0.10	0.09	0.53	14/33	1.00	2	1,1	Zinc finger CCHC domain-containing protein 3
57002	C7orf36	3	0.10	0.09	1.34	23/33	1.00	2	5,1	Uncharacterized protein C7orf36
8878	SQSTM1	2	0.07	0.09	-0.45	26/33	1.00	2	2,1	Sequestosome-1
293	SLC25A6	3	0.10	0.09	1.07	23/33	1.00	2	3,2	ADP/ATP translocase 3
47	ACLY	3	0.10	0.09	0.20	23/33	1.00	2	3,3	ATP-citrate synthase
6566	SLC16A1	1	0.10	0.09	2.10	6/33	1.00	1	0,2	Monocarboxylate transporter 1
10432	RBM14	3	0.10	0.09	0.06	24/33	1.00	2	1,4	RNA-binding protein 14
51637	C14orf166	3	0.10	0.09	1.50	23/33	1.00	2	3,3	UPF0568 protein C14orf166
3376	IARS	2	0.09	0.09	1.46	20/33	1.00	2	1,2	Isoleucyl-tRNA synthetase, cytoplasmic
6139	RPL17	5	0.09	0.09	0.71	32/33	1.00	2	5,5	60S ribosomal protein L17
26284	ERAL1	2	0.10	0.09	1.08	19/33	1.00	2	3,1	GTPase Era, mitochondrial
51593	SRRT	2	0.10	0.09	1.05	19/33	1.00	2	1,2	Isoform 2 of Serrate RNA effector molecule homolog
9601	PDIA4	1	0.10	0.09	0.63	13/33	1.00	2	1,1	Protein disulfide-isomerase A4
3831	KLC1	1	0.10	0.09	1.36	6/33	1.00	1	0,1	Isoform C of Kinesin light chain 1
11052	CPSF6	3	0.10	0.09	1.47	24/33	1.00	2	3,3	Isoform 2 of Cleavage and polyadenylation specificity factor subunit 6
5315	PKM2	5	0.10	0.09	-0.06	29/33	1.00	2	4,5	Pyruvate kinase isozymes M1/M2
57016	AKR1B10	2	0.09	0.09	1.12	20/33	1.00	2	1,3	Aldo-keto reductase family 1 member B10
7534	YWHAZ	2	0.07	0.09	0.20	27/33	1.35	2	1,3	14-3-3 protein zeta/delta
1431	CS	1	0.10	0.09	2.10	6/33	1.00	1	0,1	Citrate synthase, mitochondrial
2956	MSH6	2	0.10	0.09	0.34	19/33	1.00	2	2,2	DNA mismatch repair protein Msh6
9967	THRAP3	1	0.10	0.09	0.68	13/33	1.00	2	1,1	Thyroid hormone receptor-associated protein 3
6193	RPS5	3	0.10	0.09	1.61	23/33	1.00	2	3,2	40S ribosomal protein S5
2010	EMD	1	0.10	0.09	0.31	14/33	1.00	2	1,1	Emerin
6222	RPS18	5	0.10	0.09	0.88	29/33	1.00	2	4,5	40S ribosomal protein S18
5093	PCBP1	2	0.09	0.09	0.42	20/33	1.00	2	1,2	Poly(rC)-binding protein 1
84450	ZNF512	1	0.10	0.09	1.16	14/33	1.00	2	1,1	Zinc finger protein 512
6169	RPL38	3	0.10	0.09	1.08	24/33	1.00	2	4,2	60S ribosomal protein L38
1915	EEF1A1	6	0.10	0.09	0.15	33/33	1.00	2	7,5	Elongation factor 1-alpha 1
10749	KIF1C	1	0.10	0.09	1.65	6/33	1.00	1	1,0	Kinesin-like protein KIF1C
8826	IQGAP1	3	0.10	0.09	0.38	23/33	1.00	2	3,3	Ras GTPase-activating-like protein IQGAP1
83452	RAB33B	1	0.10	0.09	2.10	6/33	1.00	1	0,1	Ras-related protein Rab-33B
6168	RPL37A	4	0.10	0.09	1.74	28/33	1.00	2	3,4	60S ribosomal protein L37a
6780	STAU1	4	0.10	0.09	0.91	26/33	1.00	2	3,5	Isoform Short of Double-stranded RNA-binding protein Staufen homolog 1
5092	PCBD1	3	0.09	0.09	0.77	25/33	1.00	2	4,2	Pterin-4-alpha-carbinolamine dehydratase
8907	AP1M1	1	0.10	0.09	2.10	6/33	1.00	1	1,0	AP-1 complex subunit mu-1
9632	SEC24C	2	0.09	0.09	0.49	20/33	1.00	2	2,2	Protein transport protein Sec24C
2597	GAPDH	5	0.09	0.09	1.38	32/33	1.00	2	4,5	Glyceraldehyde-3-phosphate dehydrogenase
6230	RPS25	5	0.10	0.09	1.77	29/33	1.00	2	4,5	40S ribosomal protein S25
24138	IFIT5	2	0.10	0.09	1.90	11/33	1.00	1	0,3	Interferon-induced protein with tetratricopeptide repeats 5
1503	CTPS	3	0.10	0.09	0.95	23/33	1.00	2	2,3	CTP synthase 1
4257	MGST1	1	0.10	0.09	0.78	13/33	1.00	2	1,1	Microsomal glutathione S-transferase 1
708	C1QBP	4	0.10	0.09	0.38	26/33	1.00	2	2,5	Complement component 1 Q subcomponent-binding protein, mitochondrial
6632	SNRPD1	6	0.10	0.09	1.16	32/33	1.00	2	6,6	Small nuclear ribonucleoprotein Sm D1
6155	RPL27	5	0.10	0.09	1.29	31/33	1.00	2	4,5	60S ribosomal protein L27
26574	AATF	1	0.10	0.09	0.58	6/33	1.00	1	0,1	Protein AATF
10181	RBM5	1	0.10	0.09	1.65	6/33	1.00	1	0,1	RNA-binding protein 5
10270	AKAP8	2	0.09	0.09	0.62	20/33	1.00	2	1,2	A-kinase anchor protein 8
6229	RPS24	5	0.10	0.09	1.31	31/33	1.00	2	4,5	Isoform 2 of 40S ribosomal protein S24
3658	IREB2	1	0.10	0.09	2.10	6/33	1.00	1	0,1	Iron-responsive element-binding protein 2
389	RHOC	1	0.10	0.09	2.10	6/33	1.00	1	1,0	Rho-related GTP-binding protein RhoC
64965	MRPS9	2	0.09	0.09	0.77	20/33	1.00	2	2,2	28S ribosomal protein S9, mitochondrial
26135	SERBP1	3	0.10	0.09	1.61	23/33	1.00	2	3,2	Isoform 2 of Plasminogen activator inhibitor 1 RNA-binding protein
9276	COPB2	1	0.10	0.09	0.70	6/33	1.00	1	0,2	Coatomer subunit beta'
6206	RPS12	1	0.10	0.09	2.10	6/33	1.00	1	1,0	40S ribosomal protein S12
6631	SNRPC	3	0.09	0.09	0.80	25/33	1.00	2	4,2	U1 small nuclear ribonucleoprotein C
51631	LUC7L2	3	0.09	0.09	0.85	25/33	1.00	2	3,2	Putative RNA-binding protein Luc7-like 2
1984	EIF5A	2	0.09	0.09	1.26	20/33	1.00	2	2,1	Isoform 2 of Eukaryotic translation initiation factor 5A-1
55052	MRPL20	1	0.10	0.09	1.65	6/33	1.00	1	1,0	39S ribosomal protein L20, mitochondrial
6135	RPL11	5	0.10	0.09	1.59	30/33	1.00	2	4,5	Isoform 2 of 60S ribosomal protein L11
64432	MRPS25	2	0.10	0.09	0.89	19/33	1.00	2	2,1	28S ribosomal protein S25, mitochondrial
9931	HELZ	1	0.10	0.09	2.10	6/33	1.00	1	1,0	Probable helicase with zinc finger domain
22868	FASTKD2	1	0.10	0.09	1.65	6/33	1.00	1	0,1	Isoform 2 of FAST kinase domain-containing protein 2
10884	MRPS30	1	0.10	0.09	2.10	6/33	1.00	1	0,1	28S ribosomal protein S30, mitochondrial
3005	H1F0	1	0.10	0.09	1.16	14/33	1.00	2	1,1	Histone H1.0
5686	PSMA5	1	0.10	0.09	2.10	6/33	1.00	1	1,0	Proteasome subunit alpha type-5
10935	PRDX3	1	0.10	0.09	0.72	14/33	1.00	2	1,1	Thioredoxin-dependent peroxide reductase, mitochondrial
8668	EIF3I	1	0.10	0.09	1.65	6/33	1.00	1	1,0	Eukaryotic translation initiation factor 3 subunit I
8968	HIST1H3F	1	0.10	0.09	2.10	6/33	1.00	1	0,1	Histone H3.1
11218	DDX20	1	0.09	0.09	0.41	7/33	1.33	1	1,0	Probable ATP-dependent RNA helicase DDX20
23405	DICER1	1	0.10	0.09	1.36	6/33	1.00	1	1,0	Endoribonuclease Dicer
50804	MYEF2	1	0.10	0.09	1.65	6/33	1.00	1	0,1	Isoform 2 of Myelin expression factor 2
339230	CCDC137	1	0.10	0.09	0.78	13/33	1.00	2	1,1	Coiled-coil domain-containing protein 137
8621	CDK13	1	0.10	0.09	2.10	6/33	1.00	1	0,1	Isoform 2 of Cyclin-dependent kinase 13
6604	SMARCD3	1	0.10	0.09	2.10	6/33	1.00	1	1,0	Isoform 2 of SWI/SNF-related matrix-associated actin-dependent regulator of chromatin subfamily D member 3
11034	DSTN	1	0.10	0.09	1.04	13/33	1.00	2	1,1	Destrin
90480	GADD45GIP1	1	0.10	0.09	1.65	6/33	1.00	1	0,1	Growth arrest and DNA damage-inducible proteins-interacting protein 1
55920	RCC2	2	0.09	0.08	0.42	22/33	1.00	2	2,2	Protein RCC2
140807	KRT72	2	0.09	0.08	1.28	22/33	1.00	2	2,2	Isoform 2 of Keratin, type II cytoskeletal 72
10527	IPO7	1	0.08	0.08	1.73	8/33	1.00	1	0,1	Importin-7
4191	MDH2	1	0.09	0.08	1.52	7/33	1.00	1	1,0	Malate dehydrogenase, mitochondrial
23185	LARP4B	1	0.08	0.08	1.40	8/33	1.00	1	2,0	La-related protein 4B
54788	DNAJB12	1	0.08	0.08	1.19	8/33	1.00	1	1,0	Isoform 2 of DnaJ homolog subfamily B member 12
191	AHCY	3	0.08	0.08	1.38	28/33	1.00	2	3,3	Adenosylhomocysteinase
25959	KANK2	1	0.08	0.08	0.77	8/33	1.00	1	1,0	Isoform 2 of KN motif and ankyrin repeat domain-containing protein 2
1500	CTNND1	1	0.09	0.08	-0.19	15/33	1.06	2	1,1	Isoform 2AB of Catenin delta-1
4001	LMNB1	1	0.08	0.08	1.40	8/33	1.00	1	0,2	Lamin-B1
6201	RPS7	3	0.09	0.08	0.87	27/33	1.00	2	1,4	40S ribosomal protein S7
2017	CTTN	2	0.09	0.08	-0.02	22/33	1.00	2	2,2	Src substrate cortactin
3728	JUP	2	0.09	0.08	0.04	22/33	1.00	2	2,2	Junction plakoglobin
23560	GTPBP4	3	0.09	0.08	1.66	19/33	1.00	1	5,0	Nucleolar GTP-binding protein 1
292	SLC25A5	2	0.09	0.08	0.44	21/33	1.00	2	2,1	ADP/ATP translocase 2
2975	GTF3C1	2	0.09	0.08	1.84	13/33	1.00	1	0,3	Isoform 2 of General transcription factor 3C polypeptide 1
10856	RUVBL2	3	0.09	0.08	-0.04	26/33	1.00	2	1,5	RuvB-like 2
6224	RPS20	3	0.09	0.08	0.37	26/33	1.00	2	3,2	40S ribosomal protein S20
6993	DYNLT1	1	0.08	0.08	1.73	8/33	1.00	1	0,1	Dynein light chain Tctex-type 1
79921	TCEAL4	1	0.09	0.08	1.28	7/33	1.00	1	0,1	Isoform 2 of Transcription elongation factor A protein-like 4
6209	RPS15	4	0.09	0.08	1.07	29/33	1.00	2	4,4	40S ribosomal protein S15
2040	STOM	1	0.09	0.08	1.16	7/33	1.00	1	0,1	Erythrocyte band 7 integral membrane protein
84305	WIBG	1	0.08	0.08	0.73	8/33	1.00	1	0,1	Isoform 2 of Partner of Y14 and mago
6223	RPS19	3	0.09	0.08	0.10	27/33	1.00	2	2,4	40S ribosomal protein S19
65083	NOL6	1	0.09	0.08	1.88	7/33	1.00	1	0,2	Isoform 2 of Nucleolar protein 6
2023	ENO1	3	0.08	0.08	0.61	28/33	1.00	2	2,3	Alpha-enolase
3945	LDHB	3	0.09	0.08	1.33	27/33	1.00	2	3,2	L-lactate dehydrogenase B chain
1832	DSP	2	0.08	0.08	0.01	24/33	1.01	2	1,3	Desmoplakin
6132	RPL8	4	0.08	0.08	0.58	32/33	1.00	2	4,3	60S ribosomal protein L8
10212	DDX39A	1	0.08	0.08	1.19	8/33	1.00	1	1,0	ATP-dependent RNA helicase DDX39A
6396	SEC13	2	0.09	0.08	1.03	22/33	1.00	2	1,2	Protein SEC13 homolog
10130	PDIA6	3	0.08	0.08	0.64	28/33	1.00	2	3,2	Isoform 2 of Protein disulfide-isomerase A6
64963	MRPS11	1	0.08	0.08	1.19	8/33	1.00	1	1,0	Isoform 2 of 28S ribosomal protein S11, mitochondrial
6144	RPL21	5	0.09	0.08	2.21	33/33	1.00	2	5,4	60S ribosomal protein L21
4666	NACA	1	0.08	0.08	1.73	8/33	1.00	1	1,0	Putative nascent polypeptide-associated complex subunit alpha-like protein
6733	SRPK2	1	0.09	0.08	0.67	15/33	1.00	2	1,1	Isoform 2 of Serine/threonine-protein kinase SRPK2
642	BLMH	1	0.08	0.08	0.97	8/33	1.00	1	0,1	Bleomycin hydrolase
7086	TKT	4	0.09	0.08	-0.16	29/33	1.00	2	5,3	Transketolase
7358	UGDH	3	0.09	0.08	0.14	26/33	1.00	2	3,3	UDP-glucose 6-dehydrogenase
5230	PGK1	1	0.08	0.08	1.73	8/33	1.00	1	0,1	Phosphoglycerate kinase 1
84365	MKI67IP	1	0.08	0.08	1.73	8/33	1.00	1	0,1	MKI67 FHA domain-interacting nucleolar phosphoprotein
6143	RPL19	4	0.08	0.08	0.56	32/33	1.00	2	6,1	60S ribosomal protein L19
3315	HSPB1	3	0.09	0.08	0.01	27/33	1.00	2	1,4	Heat shock protein beta-1
10514	MYBBP1A	1	0.09	0.08	0.13	15/33	1.00	2	1,1	Isoform 2 of Myb-binding protein 1A
60488	MRPS35	1	0.09	0.08	0.40	15/33	1.00	2	1,1	Isoform 2 of 28S ribosomal protein S35, mitochondrial
10412	NSA2	1	0.08	0.08	1.73	8/33	1.00	1	1,0	Ribosome biogenesis protein NSA2 homolog
196374	KRT78	1	0.09	0.08	1.28	7/33	1.00	1	0,1	Isoform 2 of Keratin, type II cytoskeletal 78
92609	TIMM50	3	0.09	0.08	0.65	26/33	1.00	2	2,4	Isoform 2 of Mitochondrial import inner membrane translocase subunit TIM50
84991	RBM17	1	0.08	0.08	1.73	8/33	1.00	1	1,0	Splicing factor 45
2969	GTF2I	1	0.08	0.08	0.43	8/33	1.12	1	1,0	Isoform 2 of General transcription factor II-I
2091	FBL	2	0.09	0.08	0.28	22/33	1.04	2	2,1	rRNA 2'-O-methyltransferase fibrillarin
11222	MRPL3	1	0.09	0.08	1.52	7/33	1.00	1	1,0	39S ribosomal protein L3, mitochondrial
3843	IPO5	1	0.08	0.08	1.40	8/33	1.00	1	1,0	Isoform 2 of Importin-5
5516	PPP2CB	2	0.09	0.08	1.36	21/33	1.00	2	1,2	Serine/threonine-protein phosphatase 2A catalytic subunit beta isoform
51642	MRPL48	1	0.09	0.08	1.88	7/33	1.00	1	1,0	39S ribosomal protein L48, mitochondrial
2730	GCLM	1	0.08	0.08	1.40	8/33	1.00	1	0,2	Glutamate--cysteine ligase regulatory subunit
51520	LARS	1	0.08	0.08	1.09	8/33	1.00	1	0,1	Leucyl-tRNA synthetase, cytoplasmic
1452	CSNK1A1	1	0.06	0.08	-0.04	13/33	1.00	1	1,0	Isoform 2 of Casein kinase I isoform alpha
91368	CDKN2AIPNL	1	0.08	0.08	1.40	8/33	1.00	1	0,1	CDKN2AIP N-terminal-like protein
10291	SF3A1	1	0.09	0.08	1.52	7/33	1.00	1	1,0	Splicing factor 3A subunit 1
6428	SRSF3	4	0.09	0.08	0.85	29/33	1.00	2	2,6	Serine/arginine-rich splicing factor 3
6390	SDHB	1	0.08	0.08	0.58	8/33	1.00	1	1,0	Succinate dehydrogenase [ubiquinone] iron-sulfur subunit, mitochondrial
5111	PCNA	2	0.09	0.08	0.95	21/33	1.00	2	2,1	Proliferating cell nuclear antigen
57488	ESYT2	1	0.08	0.08	0.62	8/33	1.00	1	1,0	Isoform 2 of Extended synaptotagmin-2
5108	PCM1	1	0.09	0.08	0.46	7/33	1.00	1	1,0	Isoform 2 of Pericentriolar material 1 protein
55339	WDR33	1	0.08	0.08	1.40	8/33	1.00	1	0,1	Isoform 2 of WD repeat-containing protein 33
14	AAMP	1	0.09	0.08	1.16	7/33	1.00	1	0,1	Angio-associated migratory cell protein
6427	SRSF2	4	0.09	0.08	1.18	29/33	1.00	2	2,6	Serine/arginine-rich splicing factor 2
7414	VCL	1	0.09	0.08	1.88	7/33	1.00	1	0,1	Isoform 1 of Vinculin
4172	MCM3	1	0.08	0.08	-0.12	16/33	1.00	2	1,1	DNA replication licensing factor MCM3
1153	CIRBP	1	0.08	0.08	1.73	8/33	1.00	1	0,1	Cold-inducible RNA-binding protein
220	ALDH1A3	1	0.09	0.08	1.52	7/33	1.00	1	1,0	Aldehyde dehydrogenase family 1 member A3
81887	LAS1L	1	0.09	0.08	1.28	7/33	1.00	1	0,2	Isoform 2 of Protein LAS1 homolog
8661	EIF3A	1	0.09	0.08	1.52	7/33	1.00	1	1,0	Eukaryotic translation initiation factor 3 subunit A
10969	EBNA1BP2	1	0.09	0.08	1.52	7/33	1.00	1	1,0	Probable rRNA-processing protein EBP2
2584	GALK1	1	0.08	0.08	1.40	8/33	1.00	1	1,0	Galactokinase
84959	UBASH3B	1	0.08	0.08	1.40	8/33	1.00	1	1,0	Ubiquitin-associated and SH3 domain-containing protein B
8801	SUCLG2	1	0.09	0.08	1.88	7/33	1.00	1	1,0	Succinyl-CoA ligase [GDP-forming] subunit beta, mitochondrial
6772	STAT1	1	0.08	0.08	1.19	8/33	1.00	1	0,1	Isoform Beta of Signal transducer and activator of transcription 1-alpha/beta
4734	NEDD4	1	0.07	0.08	-0.02	11/33	1.00	1	1,0	Isoform 2 of E3 ubiquitin-protein ligase NEDD4
55832	CAND1	1	0.08	0.08	1.19	8/33	1.00	1	1,0	Isoform 2 of Cullin-associated NEDD8-dissociated protein 1
51096	UTP18	1	0.09	0.08	1.09	7/33	1.00	1	0,1	U3 small nucleolar RNA-associated protein 18 homolog
4000	LMNA	3	0.09	0.08	0.32	26/33	1.00	2	3,2	Isoform ADelta10 of Prelamin-A/C
PSAL_HUMAN	PSAL_HUMAN	1	0.09	0.08	1.52	7/33	1.00	1	0,1	Isoform 2 of Puromycin-sensitive aminopeptidase-like protein
3396	ICT1	1	0.09	0.08	1.28	7/33	1.00	1	0,1	Peptidyl-tRNA hydrolase ICT1, mitochondrial
57418	WDR18	1	0.09	0.08	1.88	7/33	1.00	1	0,1	WD repeat-containing protein 18
6624	FSCN1	1	0.08	0.08	1.19	8/33	1.00	1	0,1	Fascin
7266	DNAJC7	1	0.08	0.08	1.40	8/33	1.00	1	0,1	DnaJ homolog subfamily C member 7
5356	PLRG1	1	0.09	0.08	1.16	7/33	1.00	1	1,0	Isoform 2 of Pleiotropic regulator 1
5878	RAB5C	1	0.08	0.08	1.73	8/33	1.00	1	0,1	Ras-related protein Rab-5C
54927	CHCHD3	1	0.09	0.08	0.82	7/33	1.00	1	0,2	Coiled-coil-helix-coiled-coil-helix domain-containing protein 3, mitochondrial
9698	PUM1	1	0.09	0.08	1.09	7/33	1.00	1	0,1	Isoform 2 of Pumilio homolog 1
55308	DDX19A	1	0.09	0.08	1.88	7/33	1.00	1	0,1	ATP-dependent RNA helicase DDX19A
7798	LUZP1	1	0.09	0.08	0.54	7/33	1.00	1	0,1	Isoform 2 of Leucine zipper protein 1
55602	CDKN2AIP	1	0.09	0.08	1.28	7/33	1.00	1	0,1	CDKN2A-interacting protein
23645	PPP1R15A	1	0.09	0.08	1.08	15/33	1.00	2	1,1	Protein phosphatase 1 regulatory subunit 15A
4833	NME4	1	0.08	0.08	1.73	8/33	1.00	1	1,0	Nucleoside diphosphate kinase, mitochondrial
4173	MCM4	1	0.09	0.08	1.28	7/33	1.00	1	0,1	DNA replication licensing factor MCM4
6634	SNRPD3	2	0.09	0.08	1.51	22/33	1.00	2	1,2	Small nuclear ribonucleoprotein Sm D3
51645	PPIL1	1	0.09	0.08	1.88	7/33	1.00	1	1,0	Peptidyl-prolyl cis-trans isomerase-like 1
6176	RPLP1	3	0.08	0.07	1.37	29/33	1.00	2	2,3	60S acidic ribosomal protein P1
58472	SQRDL	2	0.08	0.07	-0.23	25/33	1.00	2	1,3	Sulfide:quinone oxidoreductase, mitochondrial
2936	GSR	1	0.07	0.07	0.14	18/33	1.00	2	1,1	Isoform Cytoplasmic of Glutathione reductase, mitochondrial
7203	CCT3	1	0.07	0.07	-0.14	18/33	1.00	2	1,1	T-complex protein 1 subunit gamma
200316	APOBEC3F	1	0.08	0.07	0.91	9/33	1.00	1	2,0	DNA dC->dU-editing enzyme APOBEC-3F
5214	PFKP	2	0.08	0.07	0.03	24/33	1.00	2	3,1	6-phosphofructokinase type C
9685	CLINT1	1	0.08	0.07	0.00	17/33	1.00	2	1,1	Clathrin interactor 1
51605	TRMT6	1	0.07	0.07	0.92	10/33	1.00	1	1,0	Isoform 2 of tRNA (adenine-N(1)-)-methyltransferase non-catalytic subunit TRM6
23223	RRP12	1	0.08	0.07	0.73	9/33	1.00	1	0,1	Isoform 2 of RRP12-like protein
6281	S100A10	2	0.07	0.07	0.70	26/33	1.00	2	1,2	Protein S100-A10
3308	HSPA4	2	0.08	0.07	0.05	23/33	1.00	2	2,2	Heat shock 70 kDa protein 4
6240	RRM1	1	0.08	0.07	1.62	9/33	1.00	1	0,1	Ribonucleoside-diphosphate reductase large subunit
7314	UBB	3	0.07	0.07	-0.37	32/33	1.00	2	2,3	Polyubiquitin-B
26528	DAZAP1	3	0.08	0.07	1.57	30/33	1.00	2	3,3	DAZ-associated protein 1
5269	SERPINB6	1	0.07	0.07	0.98	10/33	1.00	1	1,0	Serpin B6
6138	RPL15	4	0.08	0.07	0.34	33/33	1.00	2	3,4	60S ribosomal protein L15
301	ANXA1	1	0.07	0.07	0.64	18/33	1.00	2	1,1	Annexin A1
26227	PHGDH	2	0.07	0.07	0.94	20/33	1.00	1	4,0	D-3-phosphoglycerate dehydrogenase
10523	CHERP	1	0.07	0.07	1.49	10/33	1.00	1	0,1	Calcium homeostasis endoplasmic reticulum protein
10921	RNPS1	2	0.08	0.07	1.41	24/33	1.00	2	2,2	Isoform 2 of RNA-binding protein with serine-rich domain 1
6136	RPL12	3	0.07	0.07	0.67	31/33	1.00	2	1,4	60S ribosomal protein L12
5094	PCBP2	2	0.08	0.07	0.18	24/33	1.00	2	1,2	Poly(rC)-binding protein 2
8939	FUBP3	2	0.08	0.07	0.55	19/33	1.00	1	0,3	Far upstream element-binding protein 3
3301	DNAJA1	3	0.08	0.07	-0.05	30/33	1.00	2	1,4	DnaJ homolog subfamily A member 1
80201	HKDC1	1	0.07	0.07	0.70	10/33	1.00	1	1,0	Isoform 2 of Putative hexokinase HKDC1
23404	EXOSC2	1	0.08	0.07	1.12	9/33	1.00	1	0,1	Exosome complex component RRP4
6218	RPS17	2	0.08	0.07	0.32	23/33	1.00	2	2,1	40S ribosomal protein S17
9319	TRIP13	1	0.08	0.07	0.59	9/33	1.00	1	2,0	Pachytene checkpoint protein 2 homolog
9045	RPL14	4	0.08	0.07	0.68	33/33	1.00	2	3,5	60S ribosomal protein L14
6157	RPL27A	2	0.07	0.07	0.61	26/33	1.00	2	1,2	60S ribosomal protein L27a
6160	RPL31	2	0.08	0.07	0.81	24/33	1.00	2	2,2	60S ribosomal protein L31
2935	GSPT1	1	0.07	0.07	1.07	10/33	1.00	1	0,1	Eukaryotic peptide chain release factor GTP-binding subunit ERF3A
23211	ZC3H4	1	0.08	0.07	1.03	9/33	1.00	1	0,2	Zinc finger CCCH domain-containing protein 4
55858	TMEM165	1	0.07	0.07	0.87	10/33	1.00	1	2,0	Transmembrane protein 165
5520	PPP2R2A	1	0.07	0.07	0.00	18/33	1.00	2	1,1	Serine/threonine-protein phosphatase 2A 55 kDa regulatory subunit B alpha isoform
54984	PINX1	1	0.08	0.07	1.32	9/33	1.00	1	0,2	PIN2/TERF1-interacting telomerase inhibitor 1
2058	EPRS	2	0.07	0.07	0.83	26/33	1.00	2	2,2	Bifunctional aminoacyl-tRNA synthetase
79039	DDX54	2	0.08	0.07	0.73	17/33	1.00	1	4,0	Isoform 2 of ATP-dependent RNA helicase DDX54
6205	RPS11	1	0.07	0.07	0.34	18/33	1.00	2	1,1	40S ribosomal protein S11
5478	PPIA	3	0.08	0.07	0.28	30/33	1.00	2	2,4	Peptidyl-prolyl cis-trans isomerase A
10314	LANCL1	1	0.08	0.07	1.62	9/33	1.00	1	1,0	LanC-like protein 1
9774	BCLAF1	1	0.08	0.07	1.12	9/33	1.00	1	1,0	Isoform 2 of Bcl-2-associated transcription factor 1
10128	LRPPRC	1	0.08	0.07	1.32	9/33	1.00	1	0,1	Leucine-rich PPR motif-containing protein, mitochondrial
8566	PDXK	2	0.08	0.07	1.41	25/33	1.00	2	2,1	Isoform 2 of Pyridoxal kinase
8370	HIST2H4A	3	0.07	0.07	1.00	32/33	1.00	2	3,2	Histone H4
25885	POLR1A	1	0.07	0.07	0.98	10/33	1.00	1	0,1	DNA-directed RNA polymerase I subunit RPA1
65263	PYCRL	1	0.08	0.07	1.12	9/33	1.00	1	1,0	Pyrroline-5-carboxylate reductase 3
55692	LUC7L	2	0.08	0.07	0.71	23/33	1.00	2	1,3	Isoform 2 of Putative RNA-binding protein Luc7-like 1
10294	DNAJA2	1	0.07	0.07	-0.20	18/33	1.00	2	1,1	DnaJ homolog subfamily A member 2
4643	MYO1E	1	0.06	0.07	0.01	14/33	1.50	1	0,1	Myosin-Ie
51081	MRPS7	2	0.07	0.07	1.07	20/33	1.00	1	0,3	28S ribosomal protein S7, mitochondrial
3054	HCFC1	1	0.07	0.07	1.49	10/33	1.00	1	1,0	Isoform 2 of Host cell factor 1
1781	DYNC1I2	1	0.07	0.07	0.98	10/33	1.00	1	2,0	Isoform 2B of Cytoplasmic dynein 1 intermediate chain 2
6184	RPN1	1	0.07	0.07	0.61	10/33	1.00	1	1,0	Dolichyl-diphosphooligosaccharide--protein glycosyltransferase subunit 1
6165	RPL35A	1	0.07	0.07	0.59	18/33	1.00	2	1,1	60S ribosomal protein L35a
9898	UBAP2L	1	0.08	0.07	1.32	9/33	1.00	1	0,1	Isoform 2 of Ubiquitin-associated protein 2-like
28973	MRPS18B	2	0.08	0.07	0.49	17/33	1.00	1	0,3	28S ribosomal protein S18b, mitochondrial
9584	RBM39	2	0.07	0.07	0.50	20/33	1.00	1	0,3	Isoform 2 of RNA-binding protein 39
6234	RPS28	2	0.07	0.07	0.69	26/33	1.00	2	2,2	40S ribosomal protein S28
7045	TGFBI	1	0.08	0.07	0.81	9/33	1.00	1	1,0	Transforming growth factor-beta-induced protein ig-h3
81844	TRIM56	1	0.08	0.07	1.32	9/33	1.00	1	0,1	E3 ubiquitin-protein ligase TRIM56
23435	TARDBP	1	0.08	0.07	0.59	17/33	1.00	2	1,1	Isoform 2 of TAR DNA-binding protein 43
6231	RPS26	2	0.08	0.07	1.15	23/33	1.00	2	2,2	40S ribosomal protein S26
84946	LTV1	1	0.08	0.07	1.62	9/33	1.00	1	0,1	Protein LTV1 homolog
51021	MRPS16	1	0.08	0.07	1.32	9/33	1.00	1	1,0	28S ribosomal protein S16, mitochondrial
6142	RPL18A	2	0.08	0.07	0.47	23/33	1.00	2	2,1	60S ribosomal protein L18a
10916	MAGED2	1	0.08	0.07	0.59	9/33	1.00	1	0,1	Isoform 2 of Melanoma-associated antigen D2
7916	PRRC2A	1	0.08	0.07	1.32	9/33	1.00	1	0,1	Isoform 2 of Protein PRRC2A
2280	FKBP1A	1	0.07	0.07	1.49	10/33	1.00	1	1,0	Peptidyl-prolyl cis-trans isomerase FKBP1A
4176	MCM7	1	0.07	0.07	-0.38	18/33	1.00	2	1,1	DNA replication licensing factor MCM7
9533	POLR1C	1	0.07	0.07	1.24	10/33	1.00	1	0,2	Isoform 2 of DNA-directed RNA polymerases I and III subunit RPAC1
6738	TROVE2	1	0.08	0.07	0.05	17/33	1.00	2	1,1	60 kDa SS-A/Ro ribonucleoprotein
64763	ZNF574	1	0.07	0.07	0.45	10/33	1.00	1	0,1	Isoform 2 of Zinc finger protein 574
10985	GCN1L1	1	0.07	0.07	0.60	10/33	1.00	1	1,0	Translational activator GCN1
7112	TMPO	1	0.08	0.07	0.81	9/33	1.00	1	1,0	Isoform Gamma of Lamina-associated polypeptide 2, isoforms beta/gamma
8406	SRPX	1	0.08	0.07	1.62	9/33	1.00	1	0,1	Isoform 2 of Sushi repeat-containing protein SRPX
6150	MRPL23	1	0.08	0.07	1.32	9/33	1.00	1	0,1	39S ribosomal protein L23, mitochondrial
8650	NUMB	1	0.08	0.07	0.45	9/33	1.00	1	0,2	Isoform 2 of Protein numb homolog
11059	WWP1	1	0.08	0.07	1.12	9/33	1.00	1	0,1	Isoform 3 of NEDD4-like E3 ubiquitin-protein ligase WWP1
1499	CTNNB1	1	0.08	0.07	1.12	9/33	1.00	1	1,0	Catenin beta-1
31	ACACA	1	0.08	0.07	0.51	9/33	1.00	1	1,0	Isoform 2 of Acetyl-CoA carboxylase 1
1495	CTNNA1	1	0.08	0.07	0.81	9/33	1.00	1	1,0	Isoform 2 of Catenin alpha-1
3912	LAMB1	1	0.07	0.07	0.35	10/33	1.00	1	1,0	Laminin subunit beta-1
8857	FCGBP	1	0.07	0.06	-0.04	12/33	1.00	1	1,0	IgGFc-binding protein
51649	MRPS23	1	0.06	0.06	0.00	21/33	1.00	2	1,1	28S ribosomal protein S23, mitochondrial
3032	HADHB	1	0.06	0.06	-0.17	13/33	1.16	1	0,1	Trifunctional enzyme subunit beta, mitochondrial
6228	RPS23	2	0.06	0.06	0.23	30/33	1.00	2	1,2	40S ribosomal protein S23
1267	CNP	1	0.06	0.06	0.73	13/33	1.00	1	0,1	Isoform CNPI of 2',3'-cyclic-nucleotide 3'-phosphodiesterase
1938	EEF2	2	0.06	0.06	-0.37	30/33	1.02	2	2,2	Elongation factor 2
10971	YWHAQ	2	0.07	0.06	0.04	29/33	1.02	2	2,2	14-3-3 protein theta
6235	RPS29	1	0.07	0.06	1.31	12/33	1.00	1	1,0	40S ribosomal protein S29
1808	DPYSL2	1	0.06	0.06	0.45	14/33	1.00	1	0,2	Dihydropyrimidinase-related protein 2
5216	PFN1	1	0.07	0.06	0.10	20/33	1.00	2	1,1	Profilin-1
7295	TXN	2	0.07	0.06	0.50	29/33	1.00	2	2,1	Thioredoxin
960	CD44	1	0.07	0.06	0.73	11/33	1.00	1	1,0	Isoform 10 of CD44 antigen
85236	HIST1H2BK	2	0.07	0.06	0.16	28/33	1.00	2	2,2	Histone H2B type 1-K
7756	ZNF207	1	0.07	0.06	0.92	11/33	1.00	1	1,0	Isoform 2 of Zinc finger protein 207
10598	AHSA1	1	0.06	0.06	0.21	13/33	1.00	1	1,0	Activator of 90 kDa heat shock protein ATPase homolog 1
6727	SRP14	1	0.07	0.06	0.55	11/33	1.00	1	0,1	Signal recognition particle 14 kDa protein
3927	LASP1	1	0.06	0.06	1.16	14/33	1.00	1	1,0	Isoform 2 of LIM and SH3 domain protein 1
226	ALDOA	1	0.07	0.06	0.09	20/33	1.00	2	1,1	Fructose-bisphosphate aldolase A
6949	TCOF1	1	0.06	0.06	0.78	13/33	1.00	1	2,0	Isoform 2 of Treacle protein
1466	CSRP2	1	0.07	0.06	1.31	12/33	1.00	1	1,0	Cysteine and glycine-rich protein 2
2746	GLUD1	1	0.06	0.06	0.63	13/33	1.00	1	1,0	Glutamate dehydrogenase 1, mitochondrial
23076	RRP1B	1	0.07	0.06	1.16	11/33	1.00	1	0,1	Isoform 2 of Ribosomal RNA processing protein 1 homolog B
6389	SDHA	2	0.07	0.06	0.58	23/33	1.00	1	0,3	Succinate dehydrogenase [ubiquinone] flavoprotein subunit, mitochondrial
6605	SMARCE1	1	0.07	0.06	0.10	19/33	1.00	2	1,1	Isoform 2 of SWI/SNF-related matrix-associated actin-dependent regulator of chromatin subfamily E member 1
64087	MCCC2	1	0.06	0.06	0.27	13/33	1.00	1	0,1	Isoform 2 of Methylcrotonoyl-CoA carboxylase beta chain, mitochondrial
4017	LOXL2	1	0.07	0.06	1.09	12/33	1.00	1	0,1	Lysyl oxidase homolog 2
6137	RPL13	2	0.06	0.06	-0.24	31/33	1.00	2	1,3	60S ribosomal protein L13
10614	HEXIM1	1	0.07	0.06	0.60	19/33	1.00	2	1,1	Protein HEXIM1
1477	CSTF1	1	0.07	0.06	0.77	12/33	1.00	1	2,0	Cleavage stimulation factor subunit 1
8663	EIF3C	1	0.06	0.06	0.89	13/33	1.00	1	0,2	Eukaryotic translation initiation factor 3 subunit C
80335	WDR82	1	0.07	0.06	1.09	12/33	1.00	1	0,1	WD repeat-containing protein 82
9295	SRSF11	1	0.06	0.06	1.22	13/33	1.00	1	0,1	Serine/arginine-rich splicing factor 11
9859	CEP170	1	0.07	0.06	0.60	12/33	1.00	1	0,1	Isoform 2 of Centrosomal protein of 170 kDa
29093	MRPL22	1	0.07	0.06	1.31	12/33	1.00	1	0,1	Isoform 2 of 39S ribosomal protein L22, mitochondrial
1315	COPB1	1	0.07	0.06	0.27	12/33	1.00	1	1,0	Coatomer subunit beta
8985	PLOD3	1	0.07	0.06	1.40	11/33	1.00	1	2,0	Procollagen-lysine,2-oxoglutarate 5-dioxygenase 3
10570	DPYSL4	1	0.07	0.06	1.16	11/33	1.00	1	0,1	Dihydropyrimidinase-related protein 4
9329	GTF3C4	1	0.07	0.06	1.16	11/33	1.00	1	0,1	General transcription factor 3C polypeptide 4
6500	SKP1	1	0.06	0.06	0.06	22/33	1.00	2	1,1	S-phase kinase-associated protein 1
4436	MSH2	1	0.07	0.06	0.41	12/33	1.00	1	1,0	DNA mismatch repair protein Msh2
8407	TAGLN2	1	0.06	0.06	0.78	13/33	1.00	1	1,0	Transgelin-2
7532	YWHAG	1	0.05	0.06	-0.04	20/33	1.37	1	0,1	14-3-3 protein gamma
4809	NHP2L1	1	0.07	0.06	1.31	12/33	1.00	1	1,0	NHP2-like protein 1
55596	ZCCHC8	1	0.06	0.06	0.07	13/33	1.00	1	1,0	Isoform 2 of Zinc finger CCHC domain-containing protein 8
6158	RPL28	3	0.07	0.06	1.90	33/33	1.00	2	4,1	60S ribosomal protein L28
114823	LENG8	1	0.07	0.06	0.88	11/33	1.00	1	1,0	Isoform 2 of Leukocyte receptor cluster member 8
55226	NAT10	1	0.07	0.06	0.73	11/33	1.00	1	0,1	N-acetyltransferase 10
5901	RAN	1	0.07	0.06	0.95	12/33	1.00	1	0,1	GTP-binding nuclear protein Ran
6133	RPL9	2	0.07	0.06	0.35	28/33	1.00	2	2,1	60S ribosomal protein L9
10015	PDCD6IP	1	0.06	0.06	0.05	15/33	1.05	1	0,2	Programmed cell death 6-interacting protein
740	MRPL49	1	0.07	0.06	1.09	12/33	1.00	1	2,0	39S ribosomal protein L49, mitochondrial
6152	RPL24	2	0.06	0.06	0.13	28/33	1.00	1	4,0	60S ribosomal protein L24
4134	MAP4	1	0.07	0.06	0.82	11/33	1.00	1	0,1	Isoform 2 of Microtubule-associated protein 4
79672	FN3KRP	1	0.06	0.06	0.54	14/33	1.00	1	0,2	Ketosamine-3-kinase
3336	HSPE1	1	0.07	0.06	1.09	12/33	1.00	1	0,1	10 kDa heat shock protein, mitochondrial
4521	NUDT1	1	0.06	0.06	1.22	13/33	1.00	1	1,0	Isoform p22 of 7,8-dihydro-8-oxoguanine triphosphatase
10574	CCT7	1	0.07	0.06	0.10	12/33	1.00	1	1,0	T-complex protein 1 subunit eta
10135	NAMPT	1	0.06	0.06	0.23	14/33	1.00	1	0,1	Nicotinamide phosphoribosyltransferase
5688	PSMA7	1	0.06	0.06	0.98	14/33	1.00	1	0,1	Isoform 2 of Proteasome subunit alpha type-7
9128	PRPF4	1	0.07	0.06	0.77	12/33	1.00	1	0,2	Isoform 2 of U4/U6 small nuclear ribonucleoprotein Prp4
5985	RFC5	1	0.07	0.06	1.00	11/33	1.00	1	0,2	Replication factor C subunit 5
1973	EIF4A1	2	0.07	0.06	-0.04	27/33	1.00	2	2,2	Eukaryotic initiation factor 4A-I
9775	EIF4A3	2	0.06	0.06	0.34	28/33	1.00	1	0,3	Eukaryotic initiation factor 4A-III
54938	SARS2	1	0.06	0.06	0.29	13/33	1.00	1	1,0	Seryl-tRNA synthetase, mitochondrial
6748	SSR4	1	0.07	0.06	0.26	19/33	1.00	2	1,1	Translocon-associated protein subunit delta
53981	CPSF2	1	0.07	0.06	0.82	12/33	1.00	1	1,0	Cleavage and polyadenylation specificity factor subunit 2
118460	EXOSC6	1	0.07	0.06	1.00	11/33	1.00	1	1,0	Exosome complex component MTR3
6637	SNRPG	1	0.07	0.06	0.03	20/33	1.00	2	1,1	Small nuclear ribonucleoprotein G-like protein
6636	SNRPF	2	0.07	0.06	1.28	29/33	1.00	2	2,2	Small nuclear ribonucleoprotein F
9631	NUP155	1	0.07	0.06	0.95	12/33	1.00	1	0,1	Isoform 2 of Nuclear pore complex protein Nup155
8335	HIST1H2AB	1	0.06	0.06	0.33	14/33	1.00	1	0,2	Histone H2A type 1-B/E
6418	SET	1	0.07	0.06	1.40	11/33	1.00	1	1,0	Isoform 2 of Protein SET
87	ACTN1	1	0.06	0.06	0.13	13/33	1.00	1	0,1	Isoform 2 of Alpha-actinin-1
38	ACAT1	1	0.07	0.06	1.31	12/33	1.00	1	1,0	Acetyl-CoA acetyltransferase, mitochondrial
5700	PSMC1	1	0.06	0.06	0.57	14/33	1.00	1	1,0	26S protease regulatory subunit 4
51692	CPSF3	1	0.06	0.06	0.84	14/33	1.00	1	0,1	Cleavage and polyadenylation specificity factor subunit 3
3716	JAK1	1	0.07	0.06	0.53	11/33	1.00	1	0,1	Tyrosine-protein kinase JAK1
80086	TUBA4B	2	0.07	0.06	0.25	27/33	1.00	2	1,2	Putative tubulin-like protein alpha-4B
126353	C19orf21	1	0.07	0.06	0.43	12/33	1.00	1	0,1	Uncharacterized protein C19orf21
80781	COL18A1	1	0.07	0.06	0.88	11/33	1.00	1	1,0	Isoform 2 of Collagen alpha-1(XVIII) chain
5442	POLRMT	1	0.07	0.06	0.66	11/33	1.00	1	1,0	DNA-directed RNA polymerase, mitochondrial
10802	SEC24A	1	0.07	0.06	1.09	12/33	1.00	1	0,1	Protein transport protein Sec24A
143	PARP4	1	0.05	0.05	-0.30	21/33	1.00	1	0,2	Poly [ADP-ribose] polymerase 4
84188	FAR1	1	0.06	0.05	0.04	16/33	1.00	1	0,2	Fatty acyl-CoA reductase 1
6921	TCEB1	1	0.06	0.05	0.56	16/33	1.00	1	2,0	Transcription elongation factor B polypeptide 1
55700	MAP7D1	1	0.05	0.05	0.02	18/33	1.00	1	1,0	Isoform 2 of MAP7 domain-containing protein 1
6050	RNH1	1	0.05	0.05	0.23	20/33	1.00	1	2,0	Ribonuclease inhibitor
8662	EIF3B	1	0.06	0.05	0.77	15/33	1.00	1	0,1	Isoform 2 of Eukaryotic translation initiation factor 3 subunit B
64759	TNS3	1	0.06	0.05	-0.16	17/33	1.00	1	2,0	Isoform 2 of Tensin-3
10694	CCT8	1	0.05	0.05	-0.12	19/33	1.04	1	0,1	T-complex protein 1 subunit theta
310	ANXA7	1	0.06	0.05	1.08	15/33	1.00	1	1,0	Isoform 2 of Annexin A7
5226	PGD	1	0.05	0.05	0.88	18/33	1.00	1	1,0	6-phosphogluconate dehydrogenase, decarboxylating
3028	HSD17B10	1	0.05	0.05	0.08	19/33	1.00	1	0,2	Isoform 2 of 3-hydroxyacyl-CoA dehydrogenase type-2
57690	TNRC6C	1	0.06	0.05	0.18	16/33	1.00	1	0,2	Isoform 2 of Trinucleotide repeat-containing gene 6C protein
1508	CTSB	1	0.06	0.05	0.26	15/33	1.00	1	1,0	Cathepsin B
5705	PSMC5	1	0.06	0.05	0.20	16/33	1.00	1	0,1	26S protease regulatory subunit 8
8880	FUBP1	1	0.06	0.05	0.35	16/33	1.00	1	2,0	Isoform 2 of Far upstream element-binding protein 1
1615	DARS	1	0.06	0.05	0.91	15/33	1.00	1	0,1	Aspartyl-tRNA synthetase, cytoplasmic
55577	NAGK	1	0.06	0.05	0.32	17/33	1.00	1	0,2	N-acetyl-D-glucosamine kinase
213	ALB	1	0.06	0.05	0.37	17/33	1.00	1	0,1	Isoform 2 of Serum albumin
832	CAPZB	1	0.06	0.05	0.27	16/33	1.00	1	2,0	Isoform 2 of F-actin-capping protein subunit beta
1072	CFL1	1	0.05	0.05	-0.15	26/33	1.00	2	1,1	Cofilin-1
3735	KARS	1	0.05	0.05	-0.21	22/33	1.00	1	0,2	Isoform Mitochondrial of Lysyl-tRNA synthetase
10605	PAIP1	1	0.06	0.05	0.84	16/33	1.00	1	1,0	Isoform 2 of Polyadenylate-binding protein-interacting protein 1
65993	MRPS34	1	0.06	0.05	0.29	17/33	1.00	1	0,2	28S ribosomal protein S34, mitochondrial
5834	PYGB	1	0.06	0.05	0.49	17/33	1.00	1	0,1	Glycogen phosphorylase, brain form
1937	EEF1G	1	0.06	0.05	0.67	15/33	1.00	1	1,0	Elongation factor 1-gamma
3030	HADHA	1	0.05	0.05	-0.42	24/33	1.28	1	1,0	Trifunctional enzyme subunit alpha, mitochondrial
3939	LDHA	1	0.05	0.05	0.45	18/33	1.00	1	1,0	Isoform 2 of L-lactate dehydrogenase A chain
7167	TPI1	1	0.06	0.05	0.24	16/33	1.00	1	2,0	Isoform 2 of Triosephosphate isomerase
10016	PDCD6	1	0.05	0.05	-0.22	18/33	1.12	1	0,1	Programmed cell death protein 6
4144	MAT2A	1	0.06	0.05	0.00	23/33	1.00	2	1,1	S-adenosylmethionine synthase isoform type-2
65265	C8orf33	1	0.05	0.05	0.78	20/33	1.00	1	1,0	Isoform 2 of UPF0488 protein C8orf33
6123	RPL3L	1	0.05	0.05	0.75	18/33	1.00	1	0,1	60S ribosomal protein L3-like
25873	RPL36	1	0.05	0.05	-0.40	27/33	1.00	2	1,1	60S ribosomal protein L36
10427	SEC24B	1	0.05	0.05	-0.03	18/33	1.00	1	0,1	Isoform 2 of Protein transport protein Sec24B
10575	CCT4	1	0.06	0.05	0.00	17/33	1.00	1	1,0	T-complex protein 1 subunit delta
5813	PURA	1	0.05	0.05	0.00	19/33	1.00	1	0,1	Transcriptional activator protein Pur-alpha
388697	HRNR	1	0.05	0.05	-0.40	21/33	1.00	1	1,0	Hornerin
10075	HUWE1	1	0.06	0.05	-0.06	17/33	1.00	1	1,0	Isoform 2 of E3 ubiquitin-protein ligase HUWE1
64949	MRPS26	1	0.06	0.05	0.56	16/33	1.00	1	1,0	28S ribosomal protein S26, mitochondrial
3248	HPGD	1	0.05	0.05	0.12	18/33	1.00	1	0,1	15-hydroxyprostaglandin dehydrogenase [NAD+]
506	ATP5B	1	0.05	0.05	-0.18	22/33	1.00	1	0,1	ATP synthase subunit beta, mitochondrial
871	SERPINH1	1	0.06	0.05	-0.37	23/33	1.00	2	1,1	Serpin H1
6923	TCEB2	1	0.05	0.05	0.88	18/33	1.00	1	0,1	Transcription elongation factor B polypeptide 2
10262	SF3B4	1	0.05	0.05	0.75	18/33	1.00	1	1,0	Splicing factor 3B subunit 4
6742	SSBP1	1	0.05	0.05	0.10	21/33	1.00	1	1,0	Single-stranded DNA-binding protein, mitochondrial
9958	USP15	1	0.05	0.05	-0.11	19/33	1.00	1	0,2	Isoform 2 of Ubiquitin carboxyl-terminal hydrolase 15
6950	TCP1	1	0.05	0.05	-0.13	18/33	1.00	1	0,1	T-complex protein 1 subunit alpha
26993	AKAP8L	1	0.05	0.05	0.05	18/33	1.00	1	0,1	A-kinase anchor protein 8-like
6829	SUPT5H	1	0.06	0.05	0.15	17/33	1.11	1	0,1	Isoform 2 of Transcription elongation factor SPT5
6159	RPL29	1	0.04	0.04	-0.13	28/33	1.00	1	2,0	60S ribosomal protein L29
2950	GSTP1	1	0.05	0.04	-0.29	24/33	1.00	1	0,2	Glutathione S-transferase P
7284	TUFM	1	0.04	0.04	-0.66	27/33	1.00	1	0,1	Elongation factor Tu, mitochondrial
11224	RPL35	1	0.05	0.04	-0.12	23/33	1.00	1	1,0	60S ribosomal protein L35
3329	HSPD1	1	0.04	0.04	-0.96	33/33	1.00	1	1,0	60 kDa heat shock protein, mitochondrial
10576	CCT2	1	0.05	0.04	-0.28	23/33	1.00	1	2,0	T-complex protein 1 subunit beta
25797	QPCT	1	0.05	0.04	-0.18	25/33	1.00	1	2,0	Isoform 2 of Glutaminyl-peptide cyclotransferase
3915	LAMC1	1	0.05	0.04	-0.21	24/33	1.00	1	1,0	Laminin subunit gamma-1
