# Supplementary material for: CCPG1 Is a Non-canonical Autophagy Cargo Receptor Essential for ER-Phagy and Pancreatic ER Proteostasis
Source: Dev Cell. 2018 Jan 22;44(2):217–232.e11. doi: 10.1016/j.devcel.2017.11.024 (PMC5791736; doi:10.1016/j.devcel.2017.11.024)
Supplement: Table S2. Label-Free Quantification LC-MS/MS Data of Insoluble Fraction of Mouse Pancreas, Related to Figure 6 — Label-free quantification (LFQ) LC-MS/MS was performed to analyze the material enriched in the insoluble fraction, using littermate-paired and sex-matched pairs of wild-type and CCPG1-deficient mice (n = 3). LFQ counts are presented for each mouse. Pairs of mice are denoted 1, 2, and 3. [file mmc3.xlsx]

## Sheet: LFQ counts
	Mouse (WT = wild-type or +/+, HYPO = hypomorphic, GT/GT)
Protein identifier	WT1	HYPO1	WT2	HYPO2	WT3	HYPO3
A0A0A6YVU8;Q9JKV1	0	51982000	4961670	106380990	25749320	73102500
A0A1D5RLD8;D3YYI5;P16858;S4R1W1	223410500	0	48629700	548700300	0	401725000
A2AIX1	41999150	124985000	16663710	215666910	55494140	107717500
B2RQC6	73166450	276185000	37823100	327972600	192577000	290075000
B2RS76	2751490000	29078000000	978390000	56211570000	3305712000	77377500000
B2RXM2;J3QNY1;Q8BG05	254230500	606270000	28564200	417782700	96711840	319025000
D3Z6P0	3667350000	3810100000	365526000	7922394000	2182946000	5094250000
E9PV24	52644700	103757500	6461910	118222560	60862140	79397500
E9PVA8	43480350	155207500	20327160	0	0	163237500
E9PVZ8	0	485555000	98193900	488122200	0	0
E9PWQ3	125775500	96302500	23091600	184560930	221820400	73170000
E9Q035;Q921I1	105059400	159320000	23412900	403767000	110569820	251425000
E9Q7G0	9855155	33297250	3944640	36284220	12370800	29895000
F6SVV1;P62082	0	366625000	40149900	550762200	148998600	461075000
F8VQC1	0	33792500	4875360	68387220	84757060	72655000
O08638	142404500	330032500	10201800	344180700	183073200	159090000
O08749	131698000	301962500	44228100	851590800	126282200	595625000
O08795	138023000	537285000	48829200	801452700	159271000	621050000
O08807	200663500	1191365000	65843400	2193731100	244634400	2201300000
O35643;Q9DBG3	82512500	67336500	19219200	75392460	72809600	62515000
O35969	46415150	206640000	13980120	309989700	60358280	248117500
O54734	35178500	59111500	6876240	97259040	21258500	83520000
O55029	0	132826750	22719900	139058190	0	154555000
O55143	137344500	429502500	46441500	992191500	144826200	697875000
O70194	37127750	88392500	21575400	158145120	27845280	173250000
O70251	172868000	302627500	36327900	901728900	168543000	535675000
O88986	380880000	628215000	85745100	591008400	358924000	1004625000
P00688;E9PV85	10191300000	51737000000	2657340000	111000000000	13282140000	134000000000
P02468	731262000	736470000	131508300	1128851100	788717800	900175000
P02469	145130000	223545000	38419500	368819100	211694400	259000000
P05064	0	56654500	5363400	78882030	32430040	39535000
P06797	0	162744750	3103380	94424580	0	120960000
P07724	3344890000	7588700000	831285000	16137891000	3322304000	10112500000
P07759;Q03734	0	0	0	107766900	77039340	0
P07901	199375500	492677500	53409300	538860600	0	708225000
P08003	151098500	666312500	26819100	1416342600	163321400	757625000
P08113	451593500	1153967500	85398600	2453791500	362169200	2334375000
P09103	3703230000	8613325000	662592000	20973960000	3707458000	17363250000
P09405	105343450	298077500	21237300	399982500	90470320	523475000
P10493	151064000	191537500	27625500	248873940	167957400	199882500
Q8CGP2;Q6ZWY9;Q64525;Q64478;Q64475;P10854;P10853;P70696;Q8CGP1;Q9D2U9;Q8CGP0	430525500	10207400000	203777700	8591337000	579500000	9257500000
P11087	209104500	107108750	28005600	130573080	211901800	0
P11276	146751500	98514500	5824350	80014770	113836980	53432500
P11499	438552500	1842925000	130722900	2042951400	484535200	1865900000
P11679	830909500	5046650000	265356000	9329445000	970144000	7729750000
P11983	51989200	211032500	14707350	221364540	48596260	179382500
P14206	1263275000	2575825000	213969000	3847923000	1221220000	2472900000
P14211	520260000	5691350000	193628400	7502445000	642708200	7886500000
P14733	0	312672500	19798380	329460300	68378560	382475000
P14824	407721000	873687500	96881400	1259116200	353836600	1069025000
P14869	677028000	126292250	22400700	153269640	0	118152500
P15532;E9PZF0;Q01768	98427350	65742250	6162870	84391740	56963020	97350000
P16045	105981700	140855750	8827980	402931800	50853260	893625000
P16331	17761750	28542500	4757130	0	15951500	0
P16381;Q62167;Q62095	0	224595000	21315000	257411250	0	273750000
P16546	100598550	477750000	36252300	480892500	132126000	413300000
P17182	257312500	652207500	69144600	772899300	330424800	711500000
P17751	0	144033750	15617700	369471600	73054820	277175000
P17892	1334230000	5965050000	456330000	8059158000	920514400	6967250000
P19096	52785000	76769000	13147890	113897790	46217260	109492500
P20029	7681770000	40043500000	1891869000	172000000000	7622682000	97645000000
P20152	270031500	887915000	57409800	644539500	392730200	887175000
P21981	61398500	0	0	0	0	0
P23116	0	262167500	0	524583900	0	0
P26039	31671000	54248250	8213940	60873030	32187260	47697500
P26443	73156100	421382500	54923400	962594100	168945600	237220000
P26638	394289000	477295000	56355600	579785400	333182000	453200000
P26645	0	0	5688480	0	0	59387500
P27659	247606500	651157500	61540500	1115018100	275354000	1063750000
P27773	320597000	464187500	41634600	630054000	196273600	576425000
P28271	20320500	0	10590300	63028890	18002320	67020000
P30999	0	0	0	85211280	20994980	0
P35486	81989250	160769000	10595130	165735000	85717200	193052500
P35564	58815600	141769250	10588200	142566030	44434840	155782500
P38647	115931500	286860000	27339900	0	78966940	0
P40142	0	166724250	13434750	198772380	0	179202500
P43137	1518460000	21789250000	740481000	35582130000	3753086000	38432500000
P46460	60314050	121292500	18708900	345825000	66843800	434075000
P46935	62616350	94710000	12387480	199599750	56227360	157492500
P47738	54271950	8525825	1152984	12284226	38267740	18206250
P48036	172097500	869120000	26197500	1085264100	139885200	1046575000
P48678	0	166694500	14428260	289605600	0	248772500
P50516	12262450	0	11048940	0	10936690	0
P50580	106913200	80932250	11669490	111838500	60632780	218540000
P51174	38378950	0	15181950	75567330	0	0
P52480	104732800	94585750	11818170	161877420	51142400	217460000
P54071	141450000	676795000	86158800	1234008000	211572400	1270975000
P54728	0	77847000	24068100	195126210	96358040	234327500
P56480	853553000	2478875000	256599000	4173651000	1151070000	3772500000
P57776	283774000	604485000	75138000	1151479800	367085800	1756825000
P57780	292249500	1293897500	105243600	1061643600	328399600	998650000
P58252	1010252000	2197650000	479241000	4418469000	1123693200	3611500000
P60335	226055500	762580000	76440000	1216599300	324861600	1279600000
P63260;P60710	2222030000	5934425000	450114000	6060681000	2540040000	4447000000
P60843	87873800	335422500	31382400	332905500	108255480	225297500
P62264	103196400	234360000	26331900	377223300	119982120	371325000
P62334	0	56017500	7793730	0	0	82792500
P63268;P68134;P68033;P62737	300426000	896350000	54952800	517693500	429232600	417900000
P62908	443302000	1223197500	92093400	2023506900	359826800	1733400000
P63017	975832500	1275242500	166011300	3469212000	1140809800	2062700000
P63028	738886500	235882500	100023000	171166410	199189400	214495000
P63242	146602000	202965000	0	394162200	60525420	289075000
P67778	0	217892500	18135810	240806430	111708080	301600000
P68372;Q9D6F9;P99024;Q9ERD7	394335000	676165000	114403800	1259559900	591236400	1072850000
P80318	0	0	0	85255650	0	0
P81117	64356300	285670000	31487400	1249772400	76652600	1010550000
P97351	832910500	1778175000	182319900	2394753300	726241600	2657750000
P97429	345678500	380362500	44431800	186996060	162674800	461175000
P97807	0	105110250	36573600	124149870	89005100	0
P97927	33728350	53936750	9151800	94659480	43353920	86322500
P99027	110142400	89771500	6794130	176250690	85573240	450100000
Q00623	24370800	63554750	8382990	119853810	42895200	148195000
Q01853	306831500	835922500	79844100	1418639400	241974800	1111225000
Q02053	456193500	717902500	130027800	1483132500	455743200	766400000
Q02788	64184950	235497500	16758840	51993810	267253200	70935000
Q03265	205459000	569205000	38640000	579315600	308025600	798875000
Q03404	0	1534242500	21531300	7545510000	0	9515250000
Q05793	952959000	1584152500	201803700	1964625300	1935652000	1562700000
Q05920	0	56392000	6712440	113493240	40092860	45680000
Q05D44	114987350	188527500	25888800	126263970	144606600	175745000
Q07076	26384450	120510250	7330470	108035730	29394680	113717500
Q08731	240223500	2977275000	137583600	6961131000	68051600	4686000000
Q11011	0	60683000	6405630	108970110	30612240	85472500
Q3TLP5	0	0	6909210	0	0	0
Q3U962	119761000	139371750	27312600	331339500	179718200	257950000
Q3UPL0	171442000	229652500	28226100	208920060	99553220	140752500
Q3UW53	201319000	567087500	70329000	920886300	157514200	601225000
Q504N0	446395500	5819450000	220227000	11327922000	819925400	18906000000
Q5BKQ4	1774220000	6239625000	392133000	13602015000	1836954000	10234250000
Q5SUR0	0	11251800	3182550	0	9409006	12656250
Q5XJY5	277978000	376985000	53193000	697992300	222332800	392450000
Q60675	58891500	81999750	35387100	142038810	61359900	159282500
Q60710	0	78235500	4988550	0	22705420	46387500
Q60864	42228000	182577500	21825300	498222900	34048980	361350000
Q60928	0	102585000	16354170	389594700	67476980	123245000
Q60997	426535000	1706512500	182597100	1552950000	288688600	1428750000
Q61001	56170600	118125000	11980080	124212510	105709340	52882500
Q61035	0	86770250	14267400	130024980	0	0
Q61292	128144500	371822500	29584800	459464400	319957200	335250000
Q61554	2519765000	2254000000	345954000	1755877500	3159556000	1368850000
Q61555	64341350	0	0	0	0	0
Q61753	386066500	1508622500	159251400	2795571000	432331400	3736500000
Q62261	40552450	104741000	10746540	179972550	35210420	111600000
Q62418	0	27616750	2651040	0	14748580	25730000
Q62433	0	64613500	12515790	97209450	35078660	82637500
Q62465	36797700	109977000	8556240	146658510	45557240	0
Q64285	646495500	649600000	115754100	907392600	848766200	679350000
Q64442	0	202072500	14802060	271727100	19739600	248892500
Q64674	55572600	132179250	0	138123810	42358400	235827500
Q68FD5	94106800	121590000	40733700	184469580	80343100	211767500
Q6DFZ1	17129250	20688500	0	31301730	12032982	25227500
Q6IMF0	13579200	354445000	24555300	97225110	283589000	0
Q6NXL1	77728500	124400500	17129280	158985540	68311460	226305000
Q6NZJ6	51886850	106398250	15732150	186466230	75281320	148647500
Q6P5E4	155905500	417462500	48759900	611288100	168823600	444375000
Q6P8U6	619620000	9465400000	271614000	58035960000	1039415600	46295000000
Q6ZWX6	0	354550000	31508400	640285200	174435600	542700000
Q76MZ3	169579000	174697250	25649400	278252100	70296400	296300000
Q78PY7	1007089500	2661925000	259812000	3156534000	972486400	3536500000
Q7TPR4	0	455122500	20902770	221213160	97063200	293150000
Q7TPZ8	1373790000	3802400000	272412000	6743979000	1125157200	12921750000
Q7TSV4	31081050	41746250	7840980	106172190	29788740	77065000
Q80X19	0	50422750	0	0	0	47297500
Q8BGQ7	81871950	205555000	23643900	359997300	46148940	285500000
Q8BH04	210024500	501252500	74144700	933988500	180743000	721125000
Q8BHN3	16382900	99057000	6279210	132329610	18204840	105220000
Q8BJW6	81226800	243232500	22971900	341596800	0	308775000
Q8BMA6	155905500	577272500	31109400	662287500	164565800	498575000
Q8BMJ2	37327850	23968000	10167990	0	26101900	0
Q8BMS1	114329550	229600000	28135800	327555000	149828200	386475000
Q8BP47	656259000	1500152500	179940600	2406263400	511326400	2064350000
Q8BTM8	73205550	204522500	8527470	156905370	113561260	102475000
Q8BU30	51357850	65490250	16037280	38387880	53457960	28822500
Q8C1A5	156239000	283745000	30399600	536433300	83217420	399800000
Q8CAQ8	64293050	257057500	29284500	343032300	91635420	313425000
Q8CGC7	310638000	694837500	78880200	552432600	266216200	633125000
Q8CIE6	135389500	241255000	33440400	472827600	118568140	273250000
Q8JZQ9	0	171916500	25265100	368610300	90117740	310450000
Q8K009	261947000	511455000	98958300	1058668200	287566200	806475000
Q8K2B3	51518850	87074750	9199680	76817520	49501500	75422500
Q8K4G1	15817100	0	0	0	34517460	0
Q8R0Y6	0	20926500	7883400	46645920	11325382	31412500
Q8R2E9	153835500	865707500	53151000	1557126000	123830000	1319725000
Q8VCK7	110924400	50039500	3991680	156271140	19095440	109075000
Q8VCM7	0	170579500	15814890	147778200	109030180	156012500
Q8VDD5	505091500	1254435000	94323600	1609900200	501420000	1522425000
Q8VDJ3	803332500	2127125000	238980000	4213323000	798624200	2941500000
Q8VDM4;J3KMQ2	20021500	53152750	6628020	102069270	29269020	72402500
Q8VDN2	98964400	102541250	19225710	126616320	44547080	110960000
Q8VE47	116989500	652452500	36038100	1158318000	108178620	925425000
Q91V92	0	214497500	30739800	301376700	79203620	261450000
Q91VD9	0	93754500	17905860	150330780	36459700	98770000
Q91VI7	572803500	1882300000	275961000	2526975900	742113800	2454825000
Q91WQ3	0	0	21018900	371115900	108845960	0
Q91WT9	420014500	663057500	75996900	1018526400	411664600	756300000
Q91X79	3294290000	70637000000	1192653000	43944570000	8151918000	121000000000
Q91YQ5	675268500	1025710000	170677500	1562580900	467272200	1632375000
Q91YW3	0	1300600000	22079400	4074210000	55524640	5609000000
Q921M4	31138550	65364250	9736440	98305650	31395480	93875000
Q922H4	0	125317500	16031820	234573750	0	252525000
Q922Q1	0	218347500	19110420	357021900	0	225677500
Q922R8	1564115000	8256850000	424914000	25927218000	2142808000	17515000000
Q99JX3	88665000	218627500	25076100	596280600	78802240	391675000
Q99KI0	144325000	530652500	36126300	827474400	115076500	896475000
Q99KK7	97118650	127258250	21033600	190715310	85759900	153760000
Q99KV1	0	175087500	12329100	805054500	0	699875000
Q99LB7	44853450	140866250	24471300	115270650	43034280	124135000
Q99LC3	19785750	45225250	5349750	0	0	93692500
Q99LM2	0	134440250	13662810	253874700	45503560	157767500
Q99MN1	0	245945000	28654500	678756600	87280020	415975000
Q99MN9	25282750	66967250	8276100	187679880	37629680	119525000
Q99MR8	0	106020250	23473800	197908470	42180280	304275000
Q99PL5	604037500	2762725000	183586200	3779280000	447349600	3339500000
Q9CQ60	0	169111250	19213320	430832700	109527940	401400000
Q9CQX2	187059000	701907500	60444300	1261099800	244207400	1275125000
Q9CR35	2756205000	1066835000	146370000	3241881000	1962492000	2773000000
Q9CY50	0	24830750	0	20868255	0	0
Q9CYA0	171557000	902545000	88483500	1829766600	141776200	1313925000
Q9CZ13	90544100	120216250	20431740	226250460	137128000	153947500
Q9CZN7	0	65401000	6545700	85746330	0	93780000
Q9CZU6;Q80X68	0	87974250	11536560	175060530	59377400	142497500
Q9D0F3	488738500	2024400000	235914000	4077342000	570935600	2840500000
Q9D0I9	0	25793250	5249370	0	15314660	37272500
Q9D0M3	0	70241500	9680580	138820680	23025060	82922500
Q9D154	23373750	10152100	4965660	18052326	18064540	14963750
Q9D1M7	776687000	2285850000	194531400	4821714000	1046821000	3736250000
Q9D1Q6	0	1057997500	21779100	1836239400	73819760	1810075000
Q9D2R4	81648850	0	45042900	1128094200	463636600	1091525000
Q9D733	0	364612500	44835000	737116200	0	603325000
Q9D8E6	526458500	2905875000	136554600	3188898000	893991600	5191750000
Q9D8N0	1008009500	626867500	110919900	1016229600	376614000	700500000
Q9D8S3	0	0	0	0	17147100	0
Q9D8U3	403719000	1734950000	89867400	2100762900	454047400	1330375000
Q9DBF1	0	0	33045600	0	0	0
Q9DBG6	28135900	85587250	12882240	190981530	63257000	141532500
Q9DCH4	51203750	294682500	31724700	342693000	61844240	519050000
Q9EQ20	22431900	209737500	15061200	340918200	136908400	300275000
Q9ER72	134780000	221760000	25571700	351828000	104701620	324925000
Q9ESP1	88110700	759902500	35777700	1627778700	178400600	1305250000
Q9JHR7	40147650	131967500	16885050	208439820	31629720	154585000
Q9JHU4	97278500	128411500	20472900	153207000	52860160	148015000
Q9JK88	123027000	269272500	29059800	399695400	135651800	447875000
Q9JKF1	68581400	194407500	13686120	313591500	59306640	226112500
Q9JKR6	297654500	1604085000	129691800	3603627000	470419800	2987250000
Q9JLJ2	34100950	132856500	12984510	124502220	0	144602500
Q9QXS1	36946050	66486000	10117800	132770700	39584120	58382500
Q9QYJ0	18405750	7690200	0	0	10168334	10568250
Q9QZE5	106546350	477522500	51370200	661661100	84959580	477475000
Q9R0N0	126304500	71169000	8489670	133634610	48764620	136757500
Q9R0P5	160195000	363755000	29408400	886121100	153781000	0
Q9WVA4	188243500	972527500	41273400	880822800	212682600	688875000
Q9WVH9	23661250	55137250	4161360	38776770	48519400	24766500
Q9Z0X1	19920300	48021750	5859420	96196770	24343880	99287500
Q9Z110	0	98761250	31892700	124611840	57723080	154347500
Q9Z1Q9	426431500	886725000	137734800	1532983500	395402000	1256425000
Q9Z1Z0	136574000	394835000	39454800	513830700	149291400	570075000
Q9Z2W0	38180000	108311000	9725730	200816010	34099000	181170000
