# Supplementary material for: CCPG1 Is a Non-canonical Autophagy Cargo Receptor Essential for ER-Phagy and Pancreatic ER Proteostasis
Source: Dev Cell. 2018 Jan 22;44(2):217–232.e11. doi: 10.1016/j.devcel.2017.11.024 (PMC5791736; doi:10.1016/j.devcel.2017.11.024)
Supplement: Table S3. qRT-PCR Primers and siRNA Oligonucleotides, Related to the STAR Methods — Source and nucleic acid sequence of DNA oligonucleotides used in qRT-PCR analyses, and the source and targeting sequences of double-stranded RNA oligonucleotides used in RNAi experiments. [file mmc4.xlsx]

## Sheet: qRT-PCR Primers
Supplemental Table S3 - related to Key Resources Table - List of qRT-primers and siRNA oligonucleotides
qRT-PCR Primer Name	Primer Sequence	Source
18SrRNA_S	GTAACCCGTTGAACCCCATT	Integrated DNA Technologies
18SrRNA_AS	CCATCCAATCGGTAGTAGCG	Integrated DNA Technologies
MmCcpg1_S	TCCAGTAGCGATGACACCAG	Integrated DNA Technologies
MmCcpg1_AS	CTGGATTGTGCCATAGAAATGTC	Integrated DNA Technologies
HsCCPG1_S	TTCTGTGACCCCCACTGACA	Integrated DNA Technologies
HsCCPG1_AS	TTGGCTGCTTTCTCCTTGCT	Integrated DNA Technologies
MmChop_S	CTGCCTTTCACCTTGGAGAC	Integrated DNA Technologies
MmChop_AS	GTTTCCGTTTCCTAGTTCTTCC	Integrated DNA Technologies
MmBip_S	GATCATCAATGAGCCTACAGCAG	Integrated DNA Technologies
MmBip_AS	GCCACCACTTCAAAGACACC	Integrated DNA Technologies
MmGrp94_S	CGAAACACAACAATGATACCCA	Integrated DNA Technologies
MmGrp94_AS	AGTCTCTGTCTTGCTACTCC	Integrated DNA Technologies
MmsXbp1_S	CTGAGTCCGAATCAGGTGCAG	Integrated DNA Technologies
MmsXbp1_AS	GTCCATGGGAAGATGTTCTGG	Integrated DNA Technologies
MmAmy2_S	TGTCCGTATTTATGTGGATGC	Integrated DNA Technologies
MmAmy2_AS	CGACAATTTCTGACCTGATAAGC	Integrated DNA Technologies
MmCpa1_S	CTATGGCTACACATCAGAACC	Integrated DNA Technologies
MmCpa1_AS	CCACTGGCTTGATAGATCGT	Integrated DNA Technologies
MmCpa2_S	CCCAAACCTCCAATCGTATGTG	Integrated DNA Technologies
MmCpa2_AS	GTAATGAACGCTTTGACTTTCCC	Integrated DNA Technologies
MmPrss1_S	TGCAGCTCATTGCTACAAGAC	Integrated DNA Technologies
MmPrss1_AS	TGGTTCACTGACACCAAAGC	Integrated DNA Technologies
MmPrss2_S	CTTCTGATCCTAGCCCTTGTG	Integrated DNA Technologies
MmPrss2_AS	GGTAGCCAGCATTTAGGGAC	Integrated DNA Technologies
MmPrss3_S	CTGAACTCTGGCTACCACTTC	Integrated DNA Technologies
MmPrss3_AS	ATTGACAAACTGCTCATTGCC	Integrated DNA Technologies
MmBhlha15_S	TGGCTAAAGCTACGTGTCCT	Integrated DNA Technologies
MmBhlha15_AS	GGTCTGTCAGGTGTCTGCTC	Integrated DNA Technologies
MmGata4_S	TGAGCCTGTATGTAATGCCTG	Integrated DNA Technologies
MmGata4_AS	GCCCATAGTGAGATGACAGCC	Integrated DNA Technologies
MmPtf1a_S	CCCAGAAGGTTATCATCTGCCA	Integrated DNA Technologies
MmPtf1a_AS	GTGGTTCGTTCTCTATGTTGTC	Integrated DNA Technologies

## Sheet: siRNA oligonucleotides
siRNA Oligonucleotide Name	Oligonucleotide Sequence	Source	Identifier
siCtrl: siRNA targeting sequence: siGenome non-targeting control 1	sequence not provided by manufacturer	Dharmacon	D-001210-01
siFIP200-1: siRNA targeting sequence: FIP200 #1	CTGGGACGGATACAAATCCAA	Qiagen	SI02664571
siFIP200-2: siRNA targeting sequence: FIP200 #2	ACGCAAATCAGTTGATGATTA	Qiagen	SI02664578
siCCPG1: siRNA targeting sequence: siCCPG1_7	TTCCATGTACCAGCTTAGTTA	Qiagen	SI04339741
siAtg5: siRNA targeting sequence: siGenome ATG5	CATCTGAGCTACCCGGATA	Dharmacon	004374-03
